# Supplementary material for: Insulin and IGF1 Receptors Are Essential for XX and XY Gonadal Differentiation and Adrenal Development in Mice
Source: PLoS Genet. 2013 Jan 3;9(1):e1003160. doi: 10.1371/journal.pgen.1003160 (PMC3536656; doi:10.1371/journal.pgen.1003160)
Supplement: Table S1 — List of Affymetrix mouse 430.2 microarray probesets differentially expressed between control and dko gonads at E11.5. We provide for each probeset: the characteristics of the corresponding genes (probeset IDs, Entrez gene, homologene, GeneName, and expression group); the log2-transformed expression values and fold changes associated to each of the 4 experimental conditions (i.e. E11.5 XX control, E11.5 XX dko, E11.5 XY control, E11.5 XY dko); the expression value in wild type SF1+ cells between E10.5 and E13.5 and finally gene ontology annotation. (XLSX) [file pgen.1003160.s013.xlsx]

## Sheet: All_Differential_probesets_in_D
GENE CHARACTERISTICS					PRESENT STUDY						NEF ET AL., 2005										GENE ONTOLOGY
Probeset_ID	Expression group	Entrez Gene	Homolo Gene	GeneName	XX_WT	XX_DKO	Foldchange : 2^(XX_DKO-XX_WT)	XY_WT	XY_DKO	Foldchange : 2^(XY_DKO-XY_WT)	XX_10.5	XX_11	XX_11.5	XX_12.5	XX_13.5	XY_10.5	XY_11	XY_11.5	XY_12.5	XY_13.5	molecular_function terms	biological_process terms	cellular_component terms
1415697_at	DOWN in DKO	23881	40792	G3bp2	10.64	9.92	0.607097	10.67	9.97	0.615572	8.08	7.7	7.65	7.61	7.52	8.05	7.77	7.86	7.63	7.58	nucleotide binding (0000166);RNA binding (0003723)	small GTPase mediated signal transduction (0007264);cellular response to stimulus (0051716);mRNA transport (0051028)	cytoplasm (0005737)
1415703_at	UP in DKO	59026	45994	Huwe1	10.4	10.79	1.31039	10.41	11.13	1.64718	8.89	8.84	8.72	8.62	8.64	8.85	8.69	8.71	8.54	8.38	DNA binding (0003677);ubiquitin-protein ligase activity (0004842)	protein polyubiquitination (0000209);histone ubiquitination (0016574);0071842;0071840;0071841;cell differentiation (0030154);protein ubiquitination involved in ubiquitin-dependent protein catabolic process (0042787)	nucleus (0005634);cytoplasm (0005737)
1415729_at	DOWN in DKO	18607	37643	Pdpk1	8.18	7.61	0.673617	8.26	7.51	0.594604	5.92	6	5.66	5.93	5.91	5.84	6.04	5.68	5.82	6	3-phosphoinositide-dependent protein kinase activity (0004676);insulin receptor binding (0005158);ATP binding (0005524);0035639;protein kinase binding (0019901)	negative regulation of protein kinase activity (0006469);regulation of protein amino acid phosphorylation (0001932);hyperosmotic response (0006972);signal transduction (0007165);peptidyl-threonine phosphorylation (0018107);activation of protein kinase B activity (0032148);cellular response to insulin stimulus (0032869);focal adhesion assembly (0048041);0071840;0071844;0071842;0071841;positive reg…	cytosol (0005829);plasma membrane (0005886);0071944;cytoplasmic membrane-bounded vesicle (0016023)
1415756_a_at	DOWN in DKO	20615	8251	Snapin	9.97	9.49	0.716978	9.98	9.36	0.650671	7.46	7.63	7.23	7.67	7.91	7.53	7.61	7.18	7.39	7.89	SNARE binding (0000149)	0035637;synaptic vesicle maturation (0016188);0071842;0071840;0071841;synaptic vesicle fusion to presynaptic membrane (0031629);0072553;synapse organization (0050808)	synaptosome (0019717);cell junction (0030054);0071944;BLOC-1 complex (0031083);synaptic vesicle membrane (0030672)
1415777_at	DOWN in DKO;Female Dimorphic;CAGP	18946	21253	Pnliprp1	6.2	5.47	0.602904	6.57	5.28	0.408951	4.75	4.99	7.09	6.47	6.57	4.93	5.59	6.3	4.62	3.51	triglyceride lipase activity (0004806);calcium ion binding (0005509)	lipid metabolic process (0006629)	extracellular space (0005615)
1415784_at	DOWN in DKO	65114	6221	Vps35	7.79	6.55	0.423373	8.08	6.33	0.297302	3.99	3.93	3.74	3.57	3.44	4.44	3.67	3.58	3.62	3.74	protein binding (0005515)	vacuolar protein processing (0006624);cellular protein metabolic process (0044267);protein transport (0015031)	endosome (0005768);cytosol (0005829);integral to membrane (0016021)
1415799_at	UP in DKO	60321	9466	Wbp11	10.22	10.86	1.55833	10.33	11.12	1.72907	8.77	8.48	8.54	8.2	8.11	8.57	8.53	8.36	8.21	8.25	protein phosphatase type 1 regulator activity (0008599);WW domain binding (0050699)	rRNA processing (0006364);0071843;0071840;0071841;mRNA processing (0006397);RNA splicing (0008380)	nucleolus (0005730);cytoplasm (0005737);nuclear speck (0016607)
1415800_at	DOWN in DKO	14609	136	Gja1	11.29	10.61	0.624165	11.24	10.65	0.664343	9.2	8.49	9.11	9.45	9.41	9.02	8.92	9.2	9.68	9.74	signal transducer activity (0004871);receptor binding (0005102);gap junction channel activity (0005243);SH3 domain binding (0017124);PDZ domain binding (0030165)	in utero embryonic development (0001701);neuron migration (0001764);heart looping (0001947);0072358;0072359;0061371;determination of left/right symmetry (0007368);epithelial cell maturation (0002070);apoptosis (0006915);signal transduction (0007165);cellular response to stimulus (0051716);cell-cell signaling (0007267);adult heart development (0007512);regulation of heart contraction (0008016);neg…	membrane fraction (0005624);mitochondrial outer membrane (0005741);lysosome (0005764);early endosome (0005769);multivesicular body (0005771);endoplasmic reticulum (0005783);cytosol (0005829);0071944;fascia adherens (0005916);connexon complex (0005922);integral to membrane (0016021);Golgi-associated vesicle membrane (0030660);membrane raft (0045121)
1415811_at	DOWN in DKO	18140	7866	Uhrf1	8.59	7.88	0.61132	8.5	7.44	0.479632	6.49	6.2	5.95	6.07	5.61	6.44	5.83	6.04	6.66	6.09	zinc ion binding (0008270);methyl-CpG binding (0008327);acid-amino acid ligase activity (0016881);methylated histone residue binding (0035064)	DNA repair (0006281);transcription, DNA-dependent (0006351);regulation of transcription, DNA-dependent (0006355);2000112;cell cycle (0007049);multicellular organismal development (0007275);cell proliferation (0008283)	heterochromatin (0000792);nucleus (0005634)
1415824_at	DOWN in DKO;Male Dimorphic	20250	74677	Scd2	9.72	7.95	0.293209	9.9	7.72	0.220676	8.37	8.58	7.72	7.04	7.43	8.68	8.47	8.02	7.84	8.68	stearoyl-CoA 9-desaturase activity (0004768);CoA desaturase activity (0016215);iron ion binding (0005506)	fatty acid biosynthetic process (0006633);oxidation reduction (0055114)	endoplasmic reticulum (0005783);integral to membrane (0016021)
1415828_a_at	DOWN in DKO	28146	8691	Serp1	10.2	9.74	0.726986	10.35	9.64	0.61132	7.67	7.99	7.63	7.54	7.85	7.81	7.94	7.7	7.96	8.22	-	skeletal system development (0001501);glucose metabolic process (0006006);protein amino acid glycosylation (0006486);post-embryonic development (0009791);multicellular organismal aging (0010259);protein transport (0015031);endoplasmic reticulum unfolded protein response (0030968);signal transduction (0007165);positive regulation of insulin secretion (0032024);regulation of signaling process (0023…	integral to membrane (0016021);endoplasmic reticulum membrane (0005789)
1415834_at	UP in DKO	67603	55621	Dusp6	9.52	10.38	1.81504	9.8	10.33	1.44393	7.63	7.36	7.03	7.13	5.11	7.36	7.55	7.33	8.03	6.99	protein tyrosine phosphatase activity (0004725);protein binding (0005515);MAP kinase tyrosine/serine/threonine phosphatase activity (0017017)	inactivation of MAPK activity (0000188);0071900;0071901;cellular response to stimulus (0051716);negative regulation of protein amino acid phosphorylation (0001933);MyD88-dependent toll-like receptor signaling pathway (0002755);MyD88-independent toll-like receptor signaling pathway (0002756);dorsal/ventral pattern formation (0009953);peptidyl-tyrosine dephosphorylation (0035335);regulation of fibr…	nucleoplasm (0005654);cytosol (0005829)
1415836_at	UP in DKO	56454	2142	Aldh18a1	7.22	8.09	1.82766	7.45	8.39	1.91853	7.02	7.19	6.6	6.28	6.83	6.93	7.05	6.45	6.44	7.07	glutamate 5-kinase activity (0004349);glutamate-5-semialdehyde dehydrogenase activity (0004350);ATP binding (0005524);0035639	proline biosynthetic process (0006561);phosphorylation (0016310);oxidation reduction (0055114)	mitochondrial inner membrane (0005743)
1415850_at	DOWN in DKO;Female Dimorphic;CAGP	19414	7217	Rasa3	9.42	8.92	0.707107	9.53	8.91	0.650671	6.41	7.44	7.62	8.02	8.35	6.48	7.57	7.57	7.45	7.54	GTPase activator activity (0005096);calcium-release channel activity (0015278);metal ion binding (0046872)	cellular response to stimulus (0051716);intracellular signal transduction (0035556);positive regulation of GTPase activity (0043547);regulation of small GTPase mediated signal transduction (0051056);regulation of response to stimulus (0048583);calcium ion transmembrane transport (0070588);0072511	intracellular (0005622);intrinsic to internal side of plasma membrane (0031235);0071944
1415854_at	DOWN in DKO;Female Dimorphic	17311	692	Kitl;Kitlg	6.69	5.28	0.376312	6.8	5.17	0.323088	4.57	4.21	4.59	5.06	5.74	5.11	4.36	4.21	4.03	4.11	cytokine activity (0005125);stem cell factor receptor binding (0005173);growth factor activity (0008083);identical protein binding (0042802)	ovarian follicle development (0001541);ovum-producing ovary development (0061039);neural crest cell migration (0001755);positive regulation of myeloid leukocyte differentiation (0002763);2000026;cell adhesion (0007155);germ cell development (0007281);negative regulation of mast cell apoptosis (0033026);germ cell programmed cell death (0035234);positive regulation of MAP kinase activity (0043406);…	extracellular space (0005615);cytoplasm (0005737);cytoskeleton (0005856);plasma membrane (0005886);0071944;integral to membrane (0016021)
1415855_at	DOWN in DKO;Female Dimorphic	17311	692	Kitl;Kitlg	11.48	10.75	0.602904	11.61	10.86	0.594604	10.12	9.9	9.89	10.86	11.3	10.18	9.91	9.65	9.7	9.01	cytokine activity (0005125);stem cell factor receptor binding (0005173);growth factor activity (0008083);identical protein binding (0042802)	ovarian follicle development (0001541);ovum-producing ovary development (0061039);neural crest cell migration (0001755);positive regulation of myeloid leukocyte differentiation (0002763);2000026;cell adhesion (0007155);germ cell development (0007281);negative regulation of mast cell apoptosis (0033026);germ cell programmed cell death (0035234);positive regulation of MAP kinase activity (0043406);…	extracellular space (0005615);cytoplasm (0005737);cytoskeleton (0005856);plasma membrane (0005886);0071944;integral to membrane (0016021)
1415859_at	DOWN in DKO	56347	2781	Eif3c	11.51	10.95	0.678302	11.62	10.46	0.447513	8.16	8.03	7.92	7.4	7.36	8.33	7.85	8.02	7.7	7.73	translation initiation factor activity (0003743);RNA binding (0003723);ribosome binding (0043022)	translational initiation (0006413)	cytosol (0005829);eukaryotic translation initiation factor 3 complex (0005852)
1415865_s_at	DOWN in DKO	12183	55599	Bpgm	9.34	8.73	0.655197	9.34	8.71	0.646176	7.3	7.02	6.85	6.78	7.03	7.22	7.07	6.91	6.99	7.14	bisphosphoglycerate mutase activity (0004082);2,3-bisphospho-D-glycerate 2-phosphohydrolase activity (0004083);phosphoglycerate mutase activity (0004619)	glycolysis (0006096);dephosphorylation (0016311);erythrocyte development (0048821)	cellular_component (0005575)
1415874_at	UP in DKO	24063;100046643	4266	Spry1	9.39	10.06	1.59107	9.53	10.13	1.51572	8.06	7.56	7.46	7.54	7.02	7.95	7.49	7.68	8.05	8.07	protein binding (0005515)	metanephros development (0001656);ureteric bud development (0001657);induction of an organ (0001759);2000027;2000026;negative regulation of cell proliferation (0008285);negative regulation of Ras GTPase activity (0034261);negative regulation of fibroblast growth factor receptor signaling pathway (0040037);negative regulation of response to stimulus (0048585);negative regulation of MAP kinase acti…	cytosol (0005829);plasma membrane (0005886);0071944
1415885_at	UP in DKO	12653	1375	Chgb	5.73	6.61	1.84038	5.7	6.1	1.31951	3.32	3.73	3.76	3.34	3.09	3.45	3.55	3.57	3.59	3.15	protein binding (0005515)	-	extracellular region (0005576);stored secretory granule (0030141)
1415888_at	UP in DKO	15191	3306	Hdgf	10.32	10.88	1.47427	10.42	11.01	1.50525	9.55	9.32	9.01	8.38	8.41	9.48	9.15	8.91	8.51	8.43	nucleotide binding (0000166);DNA binding (0003677);growth factor activity (0008083);heparin binding (0008201)	transcription, DNA-dependent (0006351);regulation of transcription, DNA-dependent (0006355);2000112	extracellular space (0005615);nucleus (0005634);cytoplasm (0005737)
1415931_at	DOWN in DKO	16002	510	Igf2	7.78	6.75	0.48971	8.33	6.86	0.360982	7.69	7.58	7.57	6.15	6.15	8.11	7.39	7.49	6.12	6.54	insulin receptor binding (0005158);insulin-like growth factor receptor binding (0005159);hormone activity (0005179);growth factor activity (0008083)	glucose metabolic process (0006006);organ morphogenesis (0009887);response to organic cyclic substance (0014070);exocrine pancreas development (0031017);response to drug (0042493);positive regulation of MAPKKK cascade (0043410);positive regulation of mitosis (0045840);positive regulation of transcription from RNA polymerase II promoter (0045944);2000112;positive regulation of insulin receptor sig…	extracellular space (0005615)
1415936_at	UP in DKO	29815	31181	Bcar3	8.42	9.01	1.50525	8.64	9.12	1.39474	6.62	6.7	6.35	6.66	7.07	6.38	6.6	6.5	7.34	7.42	guanyl-nucleotide exchange factor activity (0005085)	small GTPase mediated signal transduction (0007264);cellular response to stimulus (0051716);regulation of catalytic activity (0050790);regulation of metabolic process (0019222)	intracellular (0005622)
1415948_at	UP in DKO	433375	31199	Creg1	9.25	9.86	1.52626	9.43	9.8	1.29235	7.09	7.46	7.38	7.25	8.1	7.11	7.6	7.23	7.08	7.12	transcription factor binding (0008134);FMN binding (0010181)	regulation of transcription, DNA-dependent (0006355);2000112;regulation of growth (0040008)	extracellular region (0005576);transcription factor complex (0005667)
1415964_at	DOWN in DKO	20249	74538	Scd1	7.71	7.02	0.619854	7.92	6.96	0.514057	7.15	6.64	5.74	5.78	6.1	7.16	6.29	5.7	4.96	6.69	stearoyl-CoA 9-desaturase activity (0004768);CoA desaturase activity (0016215);iron ion binding (0005506)	fatty acid biosynthetic process (0006633);positive regulation of cholesterol esterification (0010873);cholesterol esterification (0034435);negative regulation of growth of symbiont in host (0044130);defense response to Gram-positive bacterium (0050830);white fat cell differentiation (0050872);brown fat cell differentiation (0050873);oxidation reduction (0055114)	microsome (0005792);integral to membrane (0016021);endoplasmic reticulum membrane (0005789)
1415972_at	DOWN in DKO	17118	40623	Marcks	9.23	8.52	0.61132	9.2	8.47	0.602904	7.56	7.53	7.52	7.39	7.27	7.35	7.5	7.56	7.61	7.79	actin binding (0003779);protein kinase C binding (0005080);calmodulin binding (0005516)	-	centrosome (0005813);cell cortex (0005938);0071944;membrane (0016020);germinal vesicle (0042585)
1415978_at	UP in DKO	22152	68503	Tubb3	5.22	6.84	3.07375	4.74	6.01	2.41162	3.19	3.02	2.75	2.66	2.89	2.95	2.98	2.77	2.8	3.79	GTPase activity (0003924);structural molecule activity (0005198);GTP binding (0005525);0035639;peptide binding (0042277)	GTP catabolic process (0006184);0072521;0072523;microtubule-based movement (0007018);mitosis (0007067);0071842;0071840;0071841;axon guidance (0007411);chemotaxis (0006935);protein polymerization (0051258);0071822;0071844	cytoplasm (0005737);microtubule (0005874);axon (0030424)
1415983_at	UP in DKO	18826	80174	Lcp1	5.56	6.17	1.52626	5.91	6.58	1.59107	3.71	4.06	4.11	3.91	3.67	3.64	4.09	4.18	4.04	3.71	calcium ion binding (0005509);identical protein binding (0042802);actin filament binding (0051015)	T cell activation during immune response (0002286);immune effector process (0002252);response to wounding (0009611);regulation of intracellular protein transport (0033157);actin filament bundle assembly (0051017);0071842;0071840;0071841;0071844	phagocytic cup (0001891);0071944;cytosol (0005829);actin filament (0005884);cell junction (0030054);ruffle membrane (0032587)
1415988_at	DOWN in DKO	110611	38035	Hdlbp	8.07	6.97	0.466516	8.44	6.52	0.264255	6.38	6.99	6.24	6.23	6.82	6.63	6.88	6.29	6.79	7.32	RNA binding (0003723)	lipid transport (0006869);organic substance transport (0071702);cholesterol metabolic process (0008203)	nucleus (0005634);cytoplasm (0005737);high-density lipoprotein particle (0034364)
1415993_at	DOWN in DKO;Male Dimorphic	20775	2355	Sqle	10.83	10.39	0.737135	10.98	10.29	0.619854	8.51	8.31	7.85	8	8.02	8.5	8.07	7.98	8	8.93	squalene monooxygenase activity (0004506);FAD binding (0050660)	cellular aromatic compound metabolic process (0006725);cholesterol metabolic process (0008203);response to organic substance (0010033);oxidation reduction (0055114)	endoplasmic reticulum membrane (0005789);microsome (0005792);integral to membrane (0016021)
1416029_at	DOWN in DKO	21847	4135	Klf10	7.51	7.07	0.737135	7.67	7	0.628507	5.29	4.87	4.88	5.41	5.58	5.07	5.19	4.91	4.99	5.46	DNA binding (0003677);zinc ion binding (0008270)	transcription, DNA-dependent (0006351);regulation of transcription, DNA-dependent (0006355);2000112;induction of apoptosis (0006917);bone mineralization (0030282);somatic stem cell maintenance (0035019);regulation of cell proliferation (0042127);positive regulation of osteoclast differentiation (0045672);2000026;response to protein stimulus (0051789)	nucleus (0005634)
1416041_at	DOWN in DKO	20393	48364	Sgk1	8.78	7.79	0.503478	9	7.65	0.392292	6.04	5.82	6.1	6.73	6.47	5.78	6.03	6.34	6.25	6.32	protein serine/threonine kinase activity (0004674);ATP binding (0005524);0035639;3-phosphoinositide-dependent protein kinase binding (0043423);cofactor binding (0048037);tau protein binding (0048156)	cellular sodium ion homeostasis (0006883);apoptosis (0006915);response to DNA damage stimulus (0006974);microtubule depolymerization (0007019);0071842;0071840;0071841;0071845;0071822;long-term memory (0007616);visual learning (0008542);positive regulation of sodium ion transport (0010765);peptidyl-serine phosphorylation (0018105);positive regulation of cell growth (0030307);negative regulation of…	nucleus (0005634);endoplasmic reticulum (0005783);neuron projection (0043005);perinuclear region of cytoplasm (0048471)
1416062_at	DOWN in DKO	66687	11249	Tbc1d15	7.98	7.37	0.655197	7.84	6.94	0.535887	4.97	4.64	4.81	4.37	4.33	5.19	4.76	4.95	4.44	4.71	Rab GTPase activator activity (0005097)	regulation of response to stimulus (0048583);positive regulation of Rab GTPase activity (0032851)	extracellular region (0005576);mitochondrion (0005739)
1416077_at	DOWN in DKO;Female Dimorphic	11535	873	Adm	8.14	7.01	0.456916	8.08	6.79	0.408951	4.94	5.57	5.97	6.85	6.33	5.13	5.77	5.49	3.92	3.38	hormone activity (0005179);adrenomedullin receptor binding (0031700)	neural tube closure (0001843);regulation of the force of heart contraction (0002026);elevation of cytosolic calcium ion concentration (0007204);0072507;0072503;heart development (0007507);0072358;0072359;androgen metabolic process (0008209);positive regulation of cell proliferation (0008284);negative regulation of cell proliferation (0008285);response to wounding (0009611);positive regulation of …	extracellular space (0005615);cytoplasm (0005737)
1416081_at	DOWN in DKO	17125	21196	Smad1	7.4	6.65	0.594604	7.57	6.49	0.473029	6.25	5.87	5.97	5.52	5.5	5.88	5.8	6.04	5.4	5.53	transcription factor activity (0003700);0001071;RNA polymerase II transcription factor activity (0003702);protein kinase binding (0019901);identical protein binding (0042802);co-SMAD binding (0070410);I-SMAD binding (0070411)	MAPKKK cascade (0000165);mesodermal cell fate commitment (0001710);osteoblast fate commitment (0002051);transcription, DNA-dependent (0006351);2000112;protein amino acid phosphorylation (0006468);transforming growth factor beta receptor signaling pathway (0007179);SMAD protein complex assembly (0007183);0071840;0071822;0071842;0071841;0071844;gamete generation (0007276);negative regulation of cel…	nuclear inner membrane (0005637);transcription factor complex (0005667);cytosol (0005829)
1416097_at	DOWN in DKO;CAGP	192198	36403	Lrrc4	6.75	6.39	0.779165	6.9	6.31	0.664343	4.03	4.13	4.71	4.68	4.47	3.79	4.29	5.11	4.15	4.08	-	-	0071944;integral to membrane (0016021);cell junction (0030054);postsynaptic membrane (0045211)
1416101_a_at	DOWN in DKO;Male Dimorphic	50708	68455	Hist1h1c	10.35	9.94	0.752623	10.35	9.7	0.63728	7.51	7.61	7.96	7.8	7.66	7.54	7.72	7.83	8.47	8.33	DNA binding (0003677);protein binding (0005515)	nucleosome assembly (0006334);0071842;0071840;0071841;0071844;0071824;nucleosome positioning (0016584)	nucleosome (0000786);nucleus (0005634)
1416102_at	DOWN in DKO	22631	56528	Ywhaz	10.17	9.89	0.823591	10.3	9.54	0.590496	8.97	8.97	8.32	8.48	8.68	8.94	8.94	8.28	8.46	8.62	transcription factor binding (0008134);protein domain specific binding (0019904);protein complex binding (0032403)	histamine secretion by mast cell (0002553);organic substance transport (0071702);nitrogen compound transport (0071705);protein targeting to mitochondrion (0006626);0072655;0072594;0071842;0071840;0071841;response to drug (0042493)	soluble fraction (0005625);nucleus (0005634);mitochondrion (0005739);cytosol (0005829);postsynaptic density (0014069);cell leading edge (0031252);protein complex (0043234);perinuclear region of cytoplasm (0048471);melanosome (0042470)
1416120_at	DOWN in DKO	20135	20277	Rrm2	9.71	9.09	0.650671	9.83	8.92	0.532185	8.16	7.67	6.93	6.93	6.74	8.11	7.46	6.98	7.19	6.89	ribonucleoside-diphosphate reductase activity (0004748);protein binding (0005515);transition metal ion binding (0046914)	DNA replication (0006260);positive regulation of cell proliferation (0008284);deoxyribonucleoside diphosphate metabolic process (0009186);deoxyribonucleotide biosynthetic process (0009263);0071840;0071822;protein heterotetramerization (0051290);oxidation reduction (0055114)	cytoplasm (0005737)
1416134_at	UP in DKO	11803	68447	Aplp1	7.8	8.53	1.65864	7.74	8.5	1.69349	5.54	5.44	5.28	4.79	4.86	5.52	5.29	5.08	4.6	4.84	heparin binding (0008201);alpha-2A adrenergic receptor binding (0031694);alpha-2B adrenergic receptor binding (0031695);alpha-2C adrenergic receptor binding (0031696);identical protein binding (0042802);metal ion binding (0046872)	mRNA polyadenylation (0006378);regulation of translation (0006417);2000112;endocytosis (0006897);0071840;apoptosis (0006915);cell adhesion (0007155);extracellular matrix organization (0030198);0071842;0071841;negative regulation of cAMP biosynthetic process (0030818);forebrain development (0030900);0071874;0071870;0071868;cellular response to amine stimulus (0071418);0071867;0071869;0071873	membrane fraction (0005624);plasma membrane (0005886);0071944;integral to membrane (0016021);perinuclear region of cytoplasm (0048471);Golgi apparatus (0005794)
1416138_at	DOWN in DKO	11750	36149	Anxa7	9.31	9.03	0.823591	9.49	8.79	0.615572	6.72	7.16	7.29	7.55	7.98	6.71	7.17	7.22	7.18	7.57	calcium ion binding (0005509);calcium-dependent phospholipid binding (0005544);calcium-dependent protein binding (0048306)	cellular calcium ion homeostasis (0006874);0072507;0072503;cellular membrane fusion (0006944);0071840;hemostasis (0007599);cell proliferation (0008283);regulation of cell shape (0008360);response to salt stress (0009651);cellular water homeostasis (0009992);response to organic cyclic substance (0014070);response to calcium ion (0051592)	soluble fraction (0005625);insoluble fraction (0005626);nuclear envelope (0005635);cytosol (0005829);plasma membrane (0005886);0071944;vesicle (0031982)
1416158_at	UP in DKO	11819	7628	Nr2f2	8.96	9.47	1.42405	9.02	9.88	1.81504	8.38	8	8.42	7.86	7.26	7.91	8.02	8.32	7.88	8.02	retinoic acid binding (0001972);transcription factor activity (0003700);0001071;ligand-regulated transcription factor activity (0003706);steroid hormone receptor activity (0003707);zinc ion binding (0008270);promoter binding (0010843);0000975;0001067;transcription activator activity (0016563);protein homodimerization activity (0042803)	negative regulation of transcription from RNA polymerase II promoter (0000122);2000112;2000113;neuron migration (0001764);negative regulation of endothelial cell proliferation (0001937);negative regulation of epithelial cell proliferation (0050680);transcription, DNA-dependent (0006351);signal transduction (0007165);skeletal muscle tissue development (0007519);anterior/posterior pattern formation…	nucleus (0005634)
1416180_a_at	DOWN in DKO	19684	37707	Rdx	9.66	9.2	0.726986	10.01	9.26	0.594604	9.26	8.85	8.66	8.1	8.23	9.42	8.7	8.78	8.6	8.67	actin binding (0003779)	microvillus assembly (0030033);0071842;0071840;0071841;0071844;apical protein localization (0045176);actin filament capping (0051693)	ruffle (0001726);nucleolus (0005730);Golgi apparatus (0005794);cytoskeleton (0005856);plasma membrane (0005886);0071944;extrinsic to membrane (0019898);lamellipodium (0030027);filopodium (0030175);stereocilium (0032420);apical part of cell (0045177)
1416184_s_at	UP in DKO	15361;111241	32332	Hmga1;Hmga1-rs1	9.74	10.39	1.56917	9.65	10.54	1.85318	10.01	9.22	8.47	8.25	7.73	9.93	9.11	8.52	8.02	7.65	transcription factor activity (0003700);0001071;enzyme binding (0019899);ligand-dependent nuclear receptor transcription coactivator activity (0030374);0000989;0000988;peroxisome proliferator activated receptor binding (0042975);retinoid X receptor binding (0046965)	transcription, DNA-dependent (0006351);spermatogenesis (0007283);provirus integration (0019047);reproductive cellular process (0048610);initiation of viral infection (0019059);regulation of transcription, DNA-dependent (0006355);2000112	cytosol (0005829);chromatin (0000785);nucleus (0005634)
1416200_at	DOWN in DKO;CAGP	77125	14126	Il33	8.17	7.36	0.570382	8.67	7.65	0.493116	4.09	5.51	6.96	7.26	6.66	4	5.7	6.86	6.54	6.2	cytokine activity (0005125)	negative regulation of leukocyte migration (0002686);2000145;2000146;negative regulation of T-helper 1 type immune response (0002826);positive regulation of T-helper 2 type immune response (0002830);negative regulation of interferon-gamma production (0032689);positive regulation of interleukin-13 production (0032736);positive regulation of interleukin-4 production (0032753);positive regulation of…	extracellular space (0005615);nucleus (0005634)
1416211_a_at	DOWN in DKO	19242	2117	Ptn	10.97	10.4	0.673617	11.08	10.14	0.521233	7.66	8.29	8.3	7.08	7.32	7.81	8.23	8.35	7.1	7.58	growth factor activity (0008083);heparin binding (0008201)	learning (0007612);bone mineralization (0030282);positive regulation of cell division (0051781)	proteinaceous extracellular matrix (0005578);endoplasmic reticulum (0005783)
1416225_at	DOWN in DKO;Male Dimorphic	11522	73888	Adh1	11.97	10.44	0.346277	12.02	10.26	0.295248	9.25	8.86	9.05	6.56	5.58	9.33	8.8	9.47	9.05	11.06	alcohol dehydrogenase (NAD) activity (0004022);retinol dehydrogenase activity (0004745);drug binding (0008144);zinc ion binding (0008270);ethanol binding (0035276);protein homodimerization activity (0042803);NAD or NADH binding (0051287)	ethanol catabolic process (0006068);ethanol oxidation (0006069);oxidation reduction (0055114);response to retinoic acid (0032526);response to testosterone stimulus (0033574);retinol metabolic process (0042572);retinoic acid metabolic process (0042573);acetaldehyde biosynthetic process (0046186);behavioral response to ethanol (0048149)	soluble fraction (0005625);mitochondrion (0005739);cytosol (0005829)
1416230_at	DOWN in DKO	54391	115690	Rfk	9.06	8.63	0.742262	9.28	8.53	0.594604	7.04	7.25	7	7.06	7.15	7.04	7.15	6.81	7.1	7.47	ATP binding (0005524);0035639;riboflavin kinase activity (0008531);metal ion binding (0046872)	riboflavin biosynthetic process (0009231);heterocycle biosynthetic process (0018130);phosphorylation (0016310)	mitochondrion (0005739);cytosol (0005829)
1416262_at	DOWN in DKO	67226	10107	Tmem19	7.66	7.13	0.692555	8.04	7.01	0.48971	5.17	4.76	4.74	4.88	5.12	5	4.67	4.79	5.09	5.34	molecular_function (0003674)	biological_process (0008150)	integral to membrane (0016021)
1416295_a_at	DOWN in DKO	16186	172	Il2rg	7.63	6.65	0.50698	7.57	6.54	0.48971	5.89	4.7	4.76	4.56	3.48	5.56	4.6	4.79	4.6	3.73	cytokine receptor activity (0004896);interleukin-2 binding (0019976);interleukin-7 binding (0019982)	regulation of gene expression (0010468);cytokine-mediated signaling pathway (0019221);cellular response to cytokine stimulus (0071345);positive regulation of CD4-positive, CD25-positive, alpha-beta regulatory T cell differentiation (0032831);2000026;2000514;2000516;positive regulation of T cell differentiation in the thymus (0033089);positive regulation of B cell differentiation (0045579)	0071944;external side of plasma membrane (0009897);integral to membrane (0016021)
1416304_at	DOWN in DKO;CAGP	56722	37974	Litaf	9.03	8.46	0.673617	9.18	8.53	0.63728	6.35	6.75	7	7.11	7.37	6.36	6.99	6.99	6.87	7.1	signal transducer activity (0004871);WW domain binding (0050699)	transcription, DNA-dependent (0006351);regulation of transcription, DNA-dependent (0006355);2000112;apoptosis (0006915);signal transduction (0007165);cellular response to stimulus (0051716);positive regulation of I-kappaB kinase/NF-kappaB cascade (0043123);positive regulation of response to stimulus (0048584)	Golgi apparatus (0005794);lysosomal membrane (0005765)
1416320_at	DOWN in DKO	317717	8246	Sec22a	8.72	8.28	0.737135	8.87	8.18	0.619854	6.19	6.07	5.83	6.15	6.51	6.07	6.14	5.79	5.98	6.42	molecular_function (0003674)	ER to Golgi vesicle-mediated transport (0006888);protein transport (0015031)	integral to membrane (0016021);endoplasmic reticulum membrane (0005789)
1416343_a_at	DOWN in DKO	16784	7809	Lamp2	7.05	6.37	0.624165	7.34	6.72	0.650671	5.37	5.57	5.95	6.65	6.93	5.06	5.59	5.99	6.76	6.59	-	-	membrane fraction (0005624);lysosomal membrane (0005765);late endosome (0005770);plasma membrane (0005886);0071944;integral to membrane (0016021);phagocytic vesicle membrane (0030670);platelet dense granule membrane (0031088);endosome membrane (0010008)
1416355_at	DOWN in DKO	19655	20494	Rbmx	7.1	6.22	0.543367	6.84	6.18	0.632878	3.58	3.53	3.93	3.63	3.88	3.67	3.54	4.07	3.7	3.53	single-stranded RNA binding (0003727);nucleotide binding (0000166)	mRNA splice site selection (0006376);0071840;0071842;0071841;0071844;0071826;0071843	catalytic step 2 spliceosome (0071013)
1416364_at	UP in DKO	15516	74306	Hsp90ab1	11.69	12.37	1.60214	11.78	12.35	1.48452	11.17	11.05	10.88	11.14	11.12	11.06	11.06	10.84	11	11.02	UTP binding (0002134);CTP binding (0002135);ATP binding (0005524);0035639;GTP binding (0005525);dATP binding (0032564);unfolded protein binding (0051082)	placenta development (0001890);protein folding (0006457);response to stress (0006950)	soluble fraction (0005625);mitochondrion (0005739);cytosol (0005829);basolateral plasma membrane (0016323);0071944;apical plasma membrane (0016324);brush border membrane (0031526)
1416403_at	DOWN in DKO	56199	6474	Abcb10	7.91	6.84	0.476319	7.99	6.65	0.395021	4.3	4.69	4.19	4.41	4.28	4.45	4.27	4.51	4.83	5.28	ATP binding (0005524);0035639;oligopeptide-transporting ATPase activity (0015421);0035673;substrate-specific transmembrane transporter activity (0022891);protein homodimerization activity (0042803)	ATP catabolic process (0006200);0072521;0072523;transmembrane transport (0055085)	mitochondrial inner membrane (0005743);integral to mitochondrial membrane (0032592)
1416416_x_at	DOWN in DKO;Male Dimorphic;CAGP	14862	115474	Gstm1	10.1	9.61	0.712025	10.24	9.56	0.624165	6.96	7.6	8.19	8.79	9.5	7.26	7.96	9.26	10.63	10.52	glutathione transferase activity (0004364);steroid binding (0005496);protein homodimerization activity (0042803)	glutathione metabolic process (0006749);cellular amino acid metabolic process (0006520)	extracellular region (0005576);cytoplasm (0005737)
1416424_at	DOWN in DKO	66905	4247	Plin3	10.17	9.85	0.80107	10.05	9.28	0.586417	7.73	8.04	7.97	7.95	8.45	7.66	8.03	7.92	7.99	8.29	-	transport (0006810)	lipid particle (0005811);endosome membrane (0010008)
1416455_a_at	UP in DKO	12955	68209	Cryab	5.79	6.54	1.68179	6.07	6.46	1.31039	3.31	3.6	3.58	4.52	5.21	3.65	3.89	3.71	4.24	5.24	structural constituent of eye lens (0005212);microtubule binding (0008017);protein homodimerization activity (0042803);unfolded protein binding (0051082)	response to hypoxia (0001666);lens development in camera-type eye (0002088);glucose metabolic process (0006006);protein folding (0006457);anti-apoptosis (0006916);tubulin complex assembly (0007021);0071840;0071822;0071842;0071841;0071844;0072668;muscle organ development (0007517);response to heat (0009408);negative regulation of gene expression (0010629);negative regulation of cell growth (003030…	soluble fraction (0005625);insoluble fraction (0005626);nucleus (0005634);mitochondrion (0005739);Golgi apparatus (0005794);cytosol (0005829);plasma membrane (0005886);0071944;cell surface (0009986);microtubule cytoskeleton (0015630);Z disc (0030018);actin filament bundle (0032432)
1416468_at	DOWN in DKO;Male Dimorphic	11668	110441	Aldh1a1	10.96	8.85	0.231647	10.95	8.95	0.25	8.8	9.05	8.76	9.73	11.34	8.93	9.15	9.57	11.65	12.42	retinal dehydrogenase activity (0001758);3-chloroallyl aldehyde dehydrogenase activity (0004028);aldehyde dehydrogenase (NAD) activity (0004029);benzaldehyde dehydrogenase (NAD+) activity (0018479);identical protein binding (0042802)	optic cup morphogenesis involved in camera-type eye development (0002072);response to oxidative stress (0006979);response to drug (0042493);retinol metabolic process (0042572);9-cis-retinoic acid biosynthetic process (0042904);positive regulation of apoptosis (0043065);response to ethanol (0045471);protein homotetramerization (0051289);0071840;0071822;oxidation reduction (0055114)	soluble fraction (0005625);cytoplasm (0005737)
1416480_a_at	DOWN in DKO	56295;100042265;100045763	122200	Higd1a;Gm9790	11.36	10.32	0.486327	11.37	10.31	0.479632	9.1	8.68	8.65	8.85	8.92	9.1	8.71	8.94	8.86	8.52	molecular_function (0003674)	response to stress (0006950)	mitochondrion (0005739);integral to membrane (0016021);protein complex (0043234)
1416481_s_at	DOWN in DKO	56295	122200	Higd1a	9.08	8.43	0.63728	9.04	8.34	0.615572	7.04	6.64	6.46	6.57	6.68	7.06	6.64	6.58	6.4	6.58	molecular_function (0003674)	response to stress (0006950)	mitochondrion (0005739);integral to membrane (0016021);protein complex (0043234)
1416495_s_at	DOWN in DKO	170658;595136;100504968	3347	BC002163;Ndufs5	8.88	8.53	0.784584	9.04	8.42	0.650671	7.97	7.57	7.77	7.72	7.73	7.9	7.67	7.77	7.89	7.78	molecular_function (0003674)	transport (0006810);electron transport chain (0022900);mitochondrial respiratory chain complex I assembly (0032981);0071840;0071822;0071842;0071841;0071844;0097031	mitochondrial respiratory chain complex I (0005747)
1416576_at	UP in DKO	12702	2941	Socs3	7	7.49	1.40444	6.84	7.48	1.55833	5.12	5.43	5.37	5.53	5.24	5.35	5.46	5.49	5.28	5.42	protein binding (0005515)	regulation of protein amino acid phosphorylation (0001932);cellular response to stimulus (0051716);JAK-STAT cascade (0007259);negative regulation of signal transduction (0009968);regulation of growth (0040008);positive regulation of cell differentiation (0045597);negative regulation of insulin receptor signaling pathway (0046627);branching involved in embryonic placenta morphogenesis (0060670);pl…	cytoplasm (0005737)
1416578_at	DOWN in DKO	56438	6872	Rbx1	11.22	10.71	0.702222	11.18	10.58	0.659754	8.22	8.06	7.58	7.31	7.24	8.35	7.99	7.57	7.67	7.67	ubiquitin-protein ligase activity (0004842);eukaryotic initiation factor 4E binding (0008190);zinc ion binding (0008270);NEDD8 ligase activity (0019788);protein complex binding (0032403)	DNA repair (0006281);protein ubiquitination (0016567);SCF-dependent proteasomal ubiquitin-dependent protein catabolic process (0031146);protein neddylation (0045116)	anaphase-promoting complex (0005680);cytosol (0005829);SCF ubiquitin ligase complex (0019005);VCB complex (0030891);Cul3-RING ubiquitin ligase complex (0031463);Cul4A-RING ubiquitin ligase complex (0031464);Cul4B-RING ubiquitin ligase complex (0031465)
1416594_at	DOWN in DKO	20377	2266	Sfrp1	10.1	9.36	0.598739	10.27	9.18	0.469761	6.7	6.86	6.74	6.16	6.17	6.64	6.8	6.7	6.14	6.49	cysteine-type endopeptidase activity (0004197);frizzled binding (0005109);drug binding (0008144);heparin binding (0008201);transcription activator activity (0016563);specific transcriptional repressor activity (0016566);Wnt-protein binding (0017147);PDZ domain binding (0030165);identical protein binding (0042802);Wnt receptor activity (0042813);endopeptidase activator activity (0061133)	eye development (0001654);ureteric bud development (0001657);neural tube closure (0001843);vasculature development (0001944);0072358;0072359;hemopoietic progenitor cell differentiation (0002244);DNA fragmentation involved in apoptotic nuclear change (0006309);0071845;0071840;0071842;0071841;signal transduction (0007165);brain development (0007420);male gonad development (0008584);female gonad dev…	proteinaceous extracellular matrix (0005578);extracellular space (0005615);cytosol (0005829);plasma membrane (0005886);0071944;cell surface (0009986)
1416610_a_at	DOWN in DKO	12725	20435	Clcn3	8.63	8.05	0.668964	8.66	7.68	0.50698	7.08	7.01	6.33	6.04	6.91	7.07	6.92	6.22	5.97	6.5	voltage-gated chloride channel activity (0005247);ATP binding (0005524);0035639;antiporter activity (0015297);PDZ domain binding (0030165);protein heterodimerization activity (0046982)	chloride transport (0006821);ion transmembrane transport (0034220);regulation of ion transmembrane transport (0034765);regulation of anion transport (0044070)	Golgi apparatus (0005794);0071944;integral to membrane (0016021);apical plasma membrane (0016324);early endosome membrane (0031901);late endosome membrane (0031902);transport vesicle membrane (0030658)
1416613_at	DOWN in DKO;CAGP	13078	68035	Cyp1b1	7.53	6.51	0.493116	7.64	6.77	0.547147	4.95	5.32	5.94	5.99	5.62	4.72	5.42	6.03	6.49	6.22	electron carrier activity (0009055);oxygen binding (0019825);heme binding (0020037);aromatase activity (0070330)	angiogenesis (0001525);0072358;0072359;estrogen metabolic process (0008210);toxin metabolic process (0009404);response to toxin (0009636);dibenzo-p-dioxin metabolic process (0018894);endothelial cell migration (0043542);oxidation reduction (0055114);0061298;retina development in camera-type eye (0060041);endothelial cell-cell adhesion (0071603)	endoplasmic reticulum membrane (0005789);microsome (0005792)
1416646_at	UP in DKO	11576	36278	Afp	5.73	7.42	3.22657	5.88	6.45	1.48452	3.36	3.45	3.71	3.4	3.35	3.36	3.6	3.49	3.61	3.37	beta-glucuronidase activity (0004566);metal ion binding (0046872)	ovulation from ovarian follicle (0001542);ovum-producing ovary development (0061039);transport (0006810);progesterone metabolic process (0042448);SMAD protein signal transduction (0060395);cellular response to stimulus (0051716)	extracellular space (0005615);cytoplasm (0005737)
1416660_at	DOWN in DKO	13669	2779	Eif3a	9.88	9.29	0.664343	10.15	8.72	0.371131	7.53	7.5	7.55	7.13	7.17	7.95	7.17	7.34	7.2	7.5	translation initiation factor activity (0003743);RNA binding (0003723);protein binding (0005515)	formation of translation initiation complex (0001732);0071840;0071842;0071841;0071844;0071826;0071843	nucleus (0005634);cytosol (0005829);eukaryotic translation initiation factor 3 complex (0005852);microtubule organizing center (0005815)
1416667_at	DOWN in DKO;Male Dimorphic	13595	4798	Ebp	8.83	8.48	0.784584	8.92	8.15	0.586417	6.64	6.62	6.35	6.61	6.87	6.88	6.66	6.25	6.73	7.82	C-8 sterol isomerase activity (0000247);cholestenol delta-isomerase activity (0047750)	cholesterol biosynthetic process (0006695);hemopoiesis (0030097)	endoplasmic reticulum membrane (0005789);microsome (0005792);integral to membrane (0016021)
1416682_at	DOWN in DKO	22215	7988	Ube3a	7.43	6.95	0.716978	7.64	6.94	0.615572	4.36	4.03	3.87	3.81	4.05	4.03	4.16	3.93	3.74	4.02	transcription coactivator activity (0003713);0000989;0000988;ubiquitin-protein ligase activity (0004842)	ovarian follicle development (0001541);ovum-producing ovary development (0061039);positive regulation of phosphoinositide 3-kinase cascade (0014068);positive regulation of response to stimulus (0048584);androgen receptor signaling pathway (0030521);signal transduction (0007165);cellular response to stimulus (0051716);sperm entry (0035037);0071840;protein ubiquitination involved in ubiquitin-depen…	proteasome complex (0000502);nucleus (0005634);cytosol (0005829)
1416687_at	DOWN in DKO;Male Dimorphic	26432	22681	Plod2	10.13	9.74	0.76313	10.37	9.51	0.550953	8.02	7.8	7.87	6.99	7.11	8.17	7.84	7.92	7.84	7.91	iron ion binding (0005506);procollagen-lysine 5-dioxygenase activity (0008475);oxidoreductase activity, acting on single donors with incorporation of molecular oxygen, incorporation of two atoms of oxygen (0016702);L-ascorbic acid binding (0031418)	oxidation reduction (0055114)	rough endoplasmic reticulum membrane (0030867)
1416702_at	DOWN in DKO;Female Dimorphic	20713	21045	Serpini1	9.13	8.57	0.678302	9.28	8.46	0.566442	5.29	6.25	6.96	6.86	7.5	5.68	6.11	6.22	5.74	5.87	serine-type endopeptidase inhibitor activity (0004867)	negative regulation of endopeptidase activity (0010951);regulation of cell adhesion (0030155);regulation of proteolysis (0030162)	extracellular region (0005576)
1416706_at	DOWN in DKO	66646	12005	Rpe	8.62	8.12	0.707107	8.73	8.11	0.650671	6.47	6.33	6.03	6.11	6.2	6.4	6.3	6.08	6.17	6.26	ribulose-phosphate 3-epimerase activity (0004750);monosaccharide binding (0048029)	0072524;heterocycle metabolic process (0046483);oxidation reduction (0055114);pentose-phosphate shunt, non-oxidative branch (0009052)	soluble fraction (0005625);microsome (0005792)
1416710_at	DOWN in DKO;Female Dimorphic;CAGP	67564;74448	11008;78051	Tmem35;Arl13a	8.09	7.06	0.48971	8.38	7.48	0.535887	4.6	5.47	6.71	6.87	7.1	4.72	6.04	6.4	5.73	6.24	GTP binding (0005525);0035639	biological_process (0008150)	integral to membrane (0016021);cytoplasmic membrane-bounded vesicle (0016023)
1416713_at	UP in DKO	67971	32659	Tppp3	6.86	7.53	1.59107	6.76	7.2	1.3566	4.5	4.17	3.71	3.8	3.73	4.33	3.91	3.83	3.71	3.75	calcium ion binding (0005509);tubulin binding (0015631)	microtubule bundle formation (0001578);0071842;0071840;0071841	cytoplasm (0005737);microtubule (0005874)
1416727_a_at	DOWN in DKO	109672	41475	Cyb5;Cyb5a	11.72	11.08	0.641713	11.72	11.08	0.641713	8.99	8.97	9.34	9.61	9.69	9.03	9.05	9.27	9.3	9.48	aldo-keto reductase activity (0004033);stearoyl-CoA 9-desaturase activity (0004768);CoA desaturase activity (0016215);enzyme binding (0019899);heme binding (0020037)	fatty acid metabolic process (0006631);transport (0006810);electron transport chain (0022900)	soluble fraction (0005625);mitochondrial outer membrane (0005741);endoplasmic reticulum membrane (0005789);microsome (0005792);integral to membrane (0016021)
1416736_at	UP in DKO	192160	7208	Casc3	9.19	9.5	1.23971	9.07	9.76	1.61328	7.35	7.26	7.21	7.06	7.06	7.36	7.24	7.1	7.01	7.14	RNA binding (0003723);identical protein binding (0042802)	nuclear-transcribed mRNA catabolic process, nonsense-mediated decay (0000184);mRNA processing (0006397);regulation of translation (0006417);2000112;response to stress (0006950);intracellular mRNA localization (0008298);RNA splicing (0008380);mRNA transport (0051028)	ribonucleoprotein complex (0030529);nuclear speck (0016607);perinuclear region of cytoplasm (0048471)
1416749_at	DOWN in DKO;CAGP	56213	31114	Htra1	8.17	7.75	0.747425	8.52	7.87	0.63728	4.87	5.57	7.55	8.48	8.87	5.17	6.19	7.6	8.75	8.66	serine-type endopeptidase activity (0004252);insulin-like growth factor binding (0005520)	regulation of cell growth (0001558);regulation of cellular component organization (0051128);proteolysis (0006508);negative regulation of transforming growth factor beta receptor signaling pathway (0030512);negative regulation of signal transduction (0009968);negative regulation of response to stimulus (0048585);negative regulation of BMP signaling pathway (0030514)	extracellular region (0005576)
1416779_at	DOWN in DKO	20324	3422	Sdpr	6.33	5.53	0.574349	6.64	5.5	0.45376	3.27	3.74	3.89	3.19	3.55	3.14	3.2	4.09	3.24	3.77	phosphatidylserine binding (0001786)	positive regulation of transcription from RNA polymerase II promoter (0045944);2000112	cytosol (0005829);caveola (0005901);0071944
1416800_at	UP in DKO	58800	9774	Trpm7	8.05	8.8	1.68179	8.1	8.76	1.58008	6.59	6.57	6.24	6.8	6.7	6.49	6.54	6.44	6.56	6.35	actin binding (0003779);protein serine/threonine kinase activity (0004674);receptor activity (0004872);calcium channel activity (0005262);ATP binding (0005524);0035639;myosin binding (0017022);metal ion binding (0046872)	0072511;signal transduction (0007165);cellular response to stimulus (0051716);calcium-dependent cell-matrix adhesion (0016340);actomyosin structure organization (0031032);0071842;0071840;0071841;protein amino acid autophosphorylation (0046777);calcium ion transmembrane transport (0070588)	ruffle (0001726);plasma membrane (0005886);0071944;integral to membrane (0016021)
1416801_at	DOWN in DKO	58800	9774	Trpm7	7.47	6.37	0.466516	7.76	6.24	0.348686	6.17	6.16	5.71	5.04	5.39	6.33	5.9	5.57	5.15	5.33	actin binding (0003779);protein serine/threonine kinase activity (0004674);receptor activity (0004872);calcium channel activity (0005262);ATP binding (0005524);0035639;myosin binding (0017022);metal ion binding (0046872)	0072511;signal transduction (0007165);cellular response to stimulus (0051716);calcium-dependent cell-matrix adhesion (0016340);actomyosin structure organization (0031032);0071842;0071840;0071841;protein amino acid autophosphorylation (0046777);calcium ion transmembrane transport (0070588)	ruffle (0001726);plasma membrane (0005886);0071944;integral to membrane (0016021)
1416805_at	DOWN in DKO	68659	9590	Fam198b	10.14	9.48	0.632878	10.18	9.5	0.624165	7.41	7.7	7.78	7.78	8.04	7.43	7.94	8.26	8.39	8.27	molecular_function (0003674)	biological_process (0008150)	integral to membrane (0016021);Golgi membrane (0000139)
1416806_at	DOWN in DKO;Male Dimorphic	14149	3033	Fdxr	7.81	7.07	0.598739	7.85	6.91	0.521233	5.29	5.33	5.69	5.95	6.46	5.3	5.62	5.76	7.01	7.58	ferredoxin-NADP+ reductase activity (0004324);NADPH-adrenodoxin reductase activity (0015039);NADPH binding (0070402)	transport (0006810);cholesterol metabolic process (0008203);electron transport chain (0022900);NADPH oxidation (0070995);0072524;heterocycle metabolic process (0046483)	mitochondrial inner membrane (0005743);mitochondrial matrix (0005759)
1416816_at	UP in DKO	59125	69340	Nek7	10.48	10.83	1.27456	10.44	11.19	1.68179	9.41	9.3	8.97	9.12	9.22	9.37	9.21	8.88	8.69	8.9	protein serine/threonine kinase activity (0004674);ATP binding (0005524);0035639;metal ion binding (0046872)	protein amino acid phosphorylation (0006468)	cytoplasm (0005737)
1416823_a_at	DOWN in DKO	64291	84746	Osbpl1a	9.05	8.5	0.68302	8.95	8.35	0.659754	6.33	5.67	6.11	6.01	5.99	6.35	6.02	6.25	6.09	6.41	lipid binding (0008289)	lipid transport (0006869);organic substance transport (0071702);steroid metabolic process (0008202)	cellular_component (0005575)
1416835_s_at	DOWN in DKO	11702;100041585;100043304	117945	Amd1;Amd2;Amd-ps3	8.58	8.28	0.812252	9.09	8.11	0.50698	7.92	7.82	7.32	7.25	7.49	8.01	7.74	7.49	7.7	7.65	adenosylmethionine decarboxylase activity (0004014);protein binding (0005515)	in utero embryonic development (0001701);spermine biosynthetic process (0006597);spermidine biosynthetic process (0008295)	cytosol (0005829)
1416853_at	UP in DKO	26562	8064	Ncdn	6.52	7.04	1.43396	6.6	7.23	1.54756	4.93	4.8	4.68	4.62	4.65	4.72	4.82	4.61	4.29	4.63	protein binding (0005515)	neuron projection development (0031175);0071842;0071840;0071841;bone resorption (0045453);regulation of neuronal synaptic plasticity (0048168);regulation of signaling process (0023051)	nucleus (0005634);cytosol (0005829);axon (0030424);dendrite (0030425);neuronal cell body (0043025)
1416871_at	DOWN in DKO;Female Dimorphic;CAGP	11501	74384	Adam8	8.37	6.93	0.368567	8.43	7.18	0.420448	3.71	4.25	6.22	6.28	5.78	4.03	4.78	5.12	4.52	4.17	metalloendopeptidase activity (0004222);zinc ion binding (0008270);cell adhesion molecule binding (0050839);calcium ion binding (0005509);integrin binding (0005178)	positive regulation of cellular extravasation (0002693);2000145;2000147;proteolysis (0006508);integrin-mediated signaling pathway (0007229);regulation of cell-cell adhesion (0022407);positive regulation of membrane protein ectodomain proteolysis (0051044);cellular response to hypoxia (0071456);cellular response to stress (0033554);activation of MAPK activity involved in innate immune response (00…	podosome (0002102);0071944;integral to plasma membrane (0005887);cell surface (0009986);phagolysosome (0032010);dense core granule membrane (0032127);specific granule (0042581);tertiary granule (0070820);alpha9-beta1 integrin-ADAM8 complex (0071133)
1416881_at	DOWN in DKO	17210	7413	Mcl1	9.01	8.49	0.697372	9.03	8.28	0.594604	7.5	7.38	7.21	7.27	6.96	7.66	7.22	7.26	7.28	7.06	protein heterodimerization activity (0046982);BH domain binding (0051400)	apoptosis (0006915);multicellular organismal development (0007275);cell differentiation (0030154);response to cytokine stimulus (0034097);negative regulation of apoptosis (0043066)	mitochondrial matrix (0005759);integral to membrane (0016021);nucleoplasm (0005654)
1416910_at	DOWN in DKO;Female Dimorphic	66148	22740	Dnajc15	9.12	8.42	0.615572	9.26	8.67	0.664343	7.39	7.57	7.44	7.97	9.01	7.34	7.45	7.3	7.4	7.84	heat shock protein binding (0031072)	biological_process (0008150)	mitochondrion (0005739);integral to membrane (0016021)
1416911_a_at	DOWN in DKO	68050	11348	Akirin1	10.24	9.46	0.582367	10.34	9.6	0.598739	8.23	7.27	8.18	8.69	8.17	7.8	7.38	8.49	8.62	7.98	molecular_function (0003674)	biological_process (0008150)	nucleus (0005634)
1416975_at	DOWN in DKO	56324	68490	Stam2	7.41	6.98	0.742262	7.34	6.72	0.650671	4.96	4.84	4.77	4.92	4.8	4.94	4.9	4.96	4.84	5.12	protein binding (0005515)	intracellular protein transport (0006886)	cytosol (0005829);early endosome membrane (0031901)
1416985_at	UP in DKO	19261	7246	Sirpa	6.85	7.48	1.54756	7	7.55	1.46409	5.26	5.15	5.42	5.72	6.06	5.04	5.43	5.6	5.65	6.25	SH3 domain binding (0017124);protein phosphorylated amino acid binding (0045309)	phagocytosis, recognition (0006910);0071840;phagocytosis, engulfment (0006911);0071842;0071841;actin filament organization (0007015);cell-matrix adhesion (0007160);cell migration (0016477);positive regulation of phagocytosis (0050766)	0071944;integral to plasma membrane (0005887)
1416994_at	DOWN in DKO	66827	2485	Ttc1	7.4	6.78	0.650671	7.48	6.46	0.493116	5.4	5.23	5.03	4.69	4.89	5.49	5.08	5.03	4.6	4.95	binding (0005488)	biological_process (0008150)	cellular_component (0005575)
1417007_a_at	DOWN in DKO	20479	37976	Vps4b	12.29	11.79	0.707107	12.37	11.78	0.664343	10.26	9.91	10.16	10.31	10.27	10.18	9.93	10.24	10.21	10.24	ATP binding (0005524);0035639;protein C-terminus binding (0008022);ATPase activity (0016887)	ATP catabolic process (0006200);0072521;0072523;potassium ion transport (0006813);endosome organization (0007032);0071842;0071840;0071841;cell cycle (0007049);protein transport (0015031);organic substance transport (0071702);intracellular cholesterol transport (0032367);endosome to lysosome transport via multivesicular body sorting pathway (0032510);response to lipid (0033993);cell division (0051…	nucleus (0005634);lysosome (0005764);early endosome (0005769);vacuolar membrane (0005774);cytosol (0005829);late endosome membrane (0031902)
1417010_at	DOWN in DKO	30928	21276	Zfp238;Znf238	8.47	7.7	0.586417	8.55	7.85	0.615572	6.94	6.32	6.43	7.11	7.24	6.55	6.39	6.75	7.09	6.89	zinc ion binding (0008270);transcription repressor activity (0016564);sequence-specific DNA binding (0043565)	2000112;2000113;transcription, DNA-dependent (0006351);skeletal muscle tissue development (0007519);negative regulation of gene-specific transcription from RNA polymerase II promoter (0010553)	nucleus (0005634)
1417019_a_at	DOWN in DKO;Male Dimorphic	23834	68172	Cdc6	9.93	9.36	0.673617	10	9.34	0.632878	7.42	7.03	6.46	6.63	6.4	7.42	7.02	6.83	7.18	7.07	chromatin binding (0003682);ATP binding (0005524);0035639;nucleoside-triphosphatase activity (0017111);kinase binding (0019900)	DNA replication (0006260);mitosis (0007067);0071842;0071840;0071841;cell division (0051301);positive regulation of chromosome segregation (0051984);0071777;positive regulation of cytokinesis (0032467);0071775;positive regulation of cell cycle process (0090068);regulation of mitotic anaphase (0090007)	spindle pole (0000922);nucleoplasm (0005654);cytosol (0005829);spindle midzone (0051233)
1417031_at	DOWN in DKO;Female Dimorphic	66950	10097	Tmem206	7.6	7.19	0.752623	7.76	6.94	0.566442	4.64	5.61	5.65	6.71	7.48	4.76	5.8	5.14	5.77	6.17	molecular_function (0003674)	biological_process (0008150)	integral to membrane (0016021)
1417063_at	UP in DKO	12260	418	C1qb	5.67	6.6	1.90528	6.04	6.79	1.68179	3.38	4.07	4.18	3.77	3.53	3.62	4.03	4.1	3.56	3.34	protein homodimerization activity (0042803)	complement activation, classical pathway (0006958);0072376;innate immune response (0045087)	complement component C1 complex (0005602)
1417073_a_at	DOWN in DKO;Male Dimorphic	19317	11059	Qk;Qki	9.37	8.78	0.664343	9.47	9.08	0.76313	7.26	7.07	7.45	7.85	7.82	7.12	7.16	8.01	8.52	8.37	RNA binding (0003723);SH3 domain binding (0017124)	vasculogenesis (0001570);0072358;0072359;mRNA processing (0006397);regulation of translation (0006417);2000112;0035637;RNA splicing (0008380);positive regulation of gene expression (0010628);myelination (0042552);muscle cell differentiation (0042692);long-chain fatty acid biosynthetic process (0042759);mRNA transport (0051028)	nucleus (0005634);cytoplasm (0005737);plasma membrane (0005886);0071944
1417103_at	DOWN in DKO	13202	1038	Ddt	9.88	9.24	0.641713	9.82	9.24	0.668964	7.54	7.17	7.32	7.32	7.33	7.63	7.21	7.26	7.25	7.32	D-dopachrome decarboxylase activity (0033981)	melanin biosynthetic process (0042438)	cytoplasm (0005737)
1417122_at	DOWN in DKO;Female Dimorphic;CAGP	57257	38143	Vav3	6.87	4.54	0.198884	7.28	4.64	0.160428	2.58	3.21	5.37	4.86	4.76	2.57	4.07	4.53	3.26	3.61	epidermal growth factor receptor binding (0005154);Rac guanyl-nucleotide exchange factor activity (0030676);metal ion binding (0046872)	angiogenesis (0001525);0072358;0072359;vesicle fusion (0006906);0071840;0071842;0071841;apoptosis (0006915);response to DNA damage stimulus (0006974);integrin-mediated signaling pathway (0007229);small GTPase mediated signal transduction (0007264);induction of apoptosis by extracellular signals (0008624);cell migration (0016477);0071844;lamellipodium assembly (0030032);positive regulation of B ce…	cytosol (0005829);plasma membrane (0005886);0071944
1417131_at	DOWN in DKO	12530	1355	Cdc25a	10.32	9.8	0.697372	10.35	9.25	0.466516	6.19	6.24	5.79	5.79	5.6	6.16	6.11	5.76	6.1	5.74	phosphoprotein phosphatase activity (0004721)	G1/S transition of mitotic cell cycle (0000082);DNA replication (0006260);dephosphorylation (0016311);cellular response to UV (0034644);cell division (0051301)	nucleoplasm (0005654);cytoplasm (0005737)
1417135_at	DOWN in DKO	20817	101663	Srpk2	10.72	10.37	0.784584	10.68	9.86	0.566442	7.97	7.86	8.16	7.86	7.71	8.03	7.86	8.13	7.94	7.78	magnesium ion binding (0000287);protein serine/threonine kinase activity (0004674);protein binding (0005515);ATP binding (0005524);0035639	spliceosome assembly (0000245);0071840;0071842;0071841;0071844;0071826;0071843;protein amino acid phosphorylation (0006468);intracellular protein kinase cascade (0007243);cellular response to stimulus (0051716);cell differentiation (0030154)	nucleolus (0005730);cytoplasm (0005737)
1417155_at	UP in DKO	18109	3922	Mycn	10.84	11.51	1.59107	10.83	11.56	1.65864	8.2	8.32	8.13	8.85	8.68	8.2	8.38	8.25	8.02	7.95	transcription factor activity (0003700);0001071;protein binding (0005515)	cartilage condensation (0001502);positive regulation of mesenchymal cell proliferation (0002053);regulation of transcription, DNA-dependent (0006355);2000112;positive regulation of cell death (0010942);lung development (0030324);embryonic digit morphogenesis (0042733);embryonic skeletal system morphogenesis (0048704);branching morphogenesis of a tube (0048754)	nucleus (0005634)
1417161_at	DOWN in DKO	52004	4272	Cdk2ap2	8.43	8.11	0.80107	8.45	7.8	0.63728	6.38	6.28	5.71	6.02	6.33	6.38	6.25	5.8	6.11	6.26	molecular_function (0003674)	biological_process (0008150)	cellular_component (0005575)
1417181_a_at	DOWN in DKO	16579	7799	Kifap3	9.19	8.6	0.664343	9.37	8.35	0.493116	7.5	7.54	7.84	7.33	7.46	7.45	7.59	7.79	7.39	7.46	Rho guanyl-nucleotide exchange factor activity (0005089);kinesin binding (0019894)	microtubule-based process (0007017);Rho protein signal transduction (0007266);cellular response to stimulus (0051716);protein localization (0008104);negative regulation of cell proliferation (0008285);positive regulation of calcium-dependent cell-cell adhesion (0046587)	condensed nuclear chromosome (0000794);nuclear lumen (0031981);centrosome (0005813);spindle microtubule (0005876);kinesin II complex (0016939);cytosol (0005829)
1417188_s_at	DOWN in DKO	53323	3903	Ube2k	6.83	6.57	0.835088	7.31	6.22	0.469761	4.9	4.27	4.52	4.62	4.67	4.58	4.39	4.56	4.57	4.63	ATP binding (0005524);0035639;ubiquitin protein ligase binding (0031625);ubiquitin-ubiquitin ligase activity (0034450)	protein K48-linked ubiquitination (0070936);protein polyubiquitination (0000209);regulation of protein metabolic process (0051246)	cytoplasm (0005737)
1417192_at	DOWN in DKO	28185	40112	Tomm70a	8.96	8.36	0.659754	8.91	8.45	0.726986	7.27	6.64	6.69	7.07	6.61	7.08	6.35	6.85	7.07	6.46	protein binding (0005515)	-	mitochondrial outer membrane (0005741);integral to membrane (0016021)
1417212_at	DOWN in DKO;Male Dimorphic	68241	12251	Fam195a	8.75	7.78	0.510506	8.72	7.68	0.486327	6.05	6.03	6.16	6.65	7.17	6.12	6.07	6.48	7.98	8.3	protein binding (0005515)	biological_process (0008150)	cellular_component (0005575)
1417224_a_at	DOWN in DKO	70233	4455	Cd2bp2	8.15	7.61	0.687771	8.17	7.55	0.650671	6.37	5.91	6.31	6.23	6.15	6.29	6	6.29	6.25	6.24	ribonucleoprotein binding (0043021)	RNA splicing (0008380)	nucleoplasm (0005654);U5 snRNP (0005682);cytoplasm (0005737)
1417230_at	DOWN in DKO;Male Dimorphic	78255	23421	Ralgps2	8.25	7.57	0.624165	8.39	7.46	0.524858	5.85	6.14	6.12	6.45	6.59	5.81	6.41	6.29	6.98	7.32	guanyl-nucleotide exchange factor activity (0005085)	small GTPase mediated signal transduction (0007264);cellular response to stimulus (0051716);regulation of catalytic activity (0050790);regulation of metabolic process (0019222)	cytoplasm (0005737);plasma membrane (0005886);0071944
1417240_at	UP in DKO	22793	31164	Zyx	8.91	9.51	1.51572	8.94	9.72	1.71713	7.97	8	8.01	7.82	8	7.83	7.96	8.07	7.93	8.11	protein binding (0005515);zinc ion binding (0008270)	cell adhesion (0007155)	stress fiber (0001725);nucleus (0005634);cytoplasm (0005737);cell-cell adherens junction (0005913);0071944;focal adhesion (0005925)
1417270_at	DOWN in DKO	57750	10098	Wdr12	7.38	6.9	0.716978	7.48	6.74	0.598739	4.19	3.97	4.05	4.1	4.09	4.34	3.93	4.22	4.25	4	protein binding (0005515)	maturation of LSU-rRNA from tricistronic rRNA transcript (SSU-rRNA, 5.8S rRNA, LSU-rRNA) (0000463);0071843;0071840;0071841;ribosomal large subunit biogenesis (0042273);maturation of 5.8S rRNA from tricistronic rRNA transcript (SSU-rRNA, 5.8S rRNA, LSU-rRNA) (0000466);Notch signaling pathway (0007219);signal transduction (0007165);cellular response to stimulus (0051716);cell proliferation (0008283)	nucleoplasm (0005654);preribosome, large subunit precursor (0030687);PeBoW complex (0070545)
1417276_at	DOWN in DKO;CAGP	56734	2492	Tulp2	8.54	7.86	0.624165	8.72	7.89	0.562529	3.97	5.88	6.93	7.35	7.29	4.09	6.49	7.38	7.25	7.24	phosphoric diester hydrolase activity (0008081)	-	extracellular region (0005576);cytoplasm (0005737)
1417300_at	DOWN in DKO;Female Dimorphic;CAGP	100340	8708	Smpdl3b	9.37	8.87	0.707107	9.44	8.7	0.598739	5.41	6.68	7.04	8.25	9.03	5.81	7	6.62	6.82	7.13	sphingomyelin phosphodiesterase activity (0004767);hydrolase activity, acting on glycosyl bonds (0016798)	sphingomyelin catabolic process (0006685)	extracellular space (0005615)
1417318_at	DOWN in DKO	56710	8754	Dbc1	7.73	7.09	0.641713	7.83	7.18	0.63728	4.34	4.4	4.55	3.87	3.81	4.5	4.55	4.37	3.71	3.75	molecular_function (0003674)	cell cycle arrest (0007050);negative regulation of cell cycle (0045786);cell death (0008219)	cytoplasm (0005737)
1417333_at	UP in DKO	54153	5080	Rasa4	6.46	7.06	1.51572	6.29	6.91	1.53688	4.28	4.56	4.3	4.74	4.77	4.26	4.45	4.1	4.1	3.95	GTPase activator activity (0005096);metal ion binding (0046872)	cellular response to stimulus (0051716);intracellular signal transduction (0035556);positive regulation of GTPase activity (0043547);regulation of small GTPase mediated signal transduction (0051056);regulation of response to stimulus (0048583)	plasma membrane (0005886);0071944;cytosol (0005829)
1417336_a_at	DOWN in DKO;Female Dimorphic;CAGP	27359	8454	Sytl4	7.6	7.19	0.752623	7.78	7.07	0.61132	4.73	5.74	6.49	7.23	8.02	5	6.07	6.28	6.77	7.34	phospholipid binding (0005543);zinc ion binding (0008270);Rab GTPase binding (0017137);neurexin binding (0042043)	intracellular protein transport (0006886);exocytosis (0006887);negative regulation of insulin secretion (0046676);regulation of signaling process (0023051);regulation of catalytic activity (0050790);regulation of metabolic process (0019222)	apical plasma membrane (0016324);0071944;extrinsic to membrane (0019898);secretory granule membrane (0030667);transport vesicle membrane (0030658)
1417346_at	DOWN in DKO;Female Dimorphic	66824	8307	Pycard	8.52	7.79	0.602904	8.57	7.62	0.517632	5.45	5.54	5.54	6.31	7.28	5.68	5.62	5.73	5.49	6.25	protease binding (0002020);apoptotic protease activator activity (0016505);Pyrin domain binding (0032090);protein homodimerization activity (0042803)	induction of apoptosis (0006917);activation of caspase activity (0006919);inflammatory response (0006954);tumor necrosis factor-mediated signaling pathway (0033209);cellular response to tumor necrosis factor (0071356);positive regulation of interleukin-1 beta secretion (0050718);positive regulation of NF-kappaB transcription factor activity (0051092);regulation of transcription, DNA-dependent (00…	extracellular region (0005576);cytosol (0005829)
1417355_at	DOWN in DKO;Female Dimorphic	18616	31363	Peg3	13.53	13.18	0.784584	13.54	12.85	0.619854	12.38	12.46	12.2	11.69	11.95	12.34	12.37	12.09	11.38	11.24	nucleic acid binding (0003676);zinc ion binding (0008270)	apoptosis (0006915)	nucleus (0005634);cytoplasm (0005737)
1417406_at	DOWN in DKO	55942	8365	Sertad1	9.02	8.61	0.752623	9.11	8.27	0.558644	6.71	7.06	6.75	6.97	7.18	6.77	6.96	6.67	6.62	6.84	protein binding (0005515);transcription activator activity (0016563)	transcription, DNA-dependent (0006351);2000112;negative regulation of cell growth (0030308);regulation of cellular component organization (0051128);cellular component organization (0016043);0071840;positive regulation of transcription, DNA-dependent (0045893)	nucleus (0005634);cytoplasm (0005737)
1417473_a_at	DOWN in DKO	106564;667114	6173	Ppcs;Gm8465	7.48	6.75	0.602904	7.53	6.32	0.432269	4.69	4.46	5.08	4.95	5	4.79	4.89	4.83	4.53	4.47	phosphopantothenate--cysteine ligase activity (0004632)	metabolic process (0008152)	cellular_component (0005575)
1417484_at	DOWN in DKO	15891;100046052	3644	Ibsp	6.76	4.55	0.216134	6.68	4.51	0.222211	5.75	4.14	3.71	2.25	2.04	5.2	4.18	3.91	2.68	2.6	-	ossification (0001503);cell adhesion (0007155);integrin-mediated signaling pathway (0007229);signal transduction (0007165);extracellular matrix organization (0030198);0071842;0071840;0071841;biomineral formation (0031214);cellular response to growth factor stimulus (0071363)	extracellular space (0005615);membrane-bounded vesicle (0031988)
1417504_at	DOWN in DKO;Female Dimorphic;CAGP	12307	21026	Calb1	9.38	8.49	0.539614	9.42	8.64	0.582367	5.44	6.97	7.73	7.72	7.54	5.81	7.54	7.83	4.87	3.38	vitamin D binding (0005499);calcium ion binding (0005509)	locomotory behavior (0007626);regulation of synaptic plasticity (0048167);regulation of signaling process (0023051);metanephric collecting duct development (0072205);metanephric connecting tubule development (0072286);0061326;metanephric tubule development (0072170);metanephric distal convoluted tubule development (0072221);metanephric ureteric bud development (0035502)	nucleus (0005634);cytosol (0005829);axon (0030424);dendrite (0030425);neuronal cell body (0043025)
1417508_at	DOWN in DKO;Male Dimorphic	30945	8501	Rnf19a	10.63	9.87	0.590496	10.67	9.92	0.594604	8.07	8.69	8.53	8.47	8.64	8.17	8.74	8.68	9.18	9.24	zinc ion binding (0008270);ligase activity (0016874)	metabolic process (0008152)	integral to membrane (0016021);microtubule organizing center (0005815)
1417548_at	DOWN in DKO	53890	40977	Sart3	7.99	7.04	0.517632	8.2	6.52	0.312083	5.17	5.18	4.76	4.53	4.3	5.15	4.85	4.67	4.72	4.9	nucleotide binding (0000166);RNA binding (0003723)	RNA processing (0006396)	cytoplasm (0005737);nuclear speck (0016607)
1417553_at	DOWN in DKO;CAGP	56096	11039	Plac1	8.65	7.14	0.351111	8.72	6.83	0.269807	6.12	7.04	7.17	6.6	6.34	6.21	7.34	6.87	6.26	6.33	molecular_function (0003674)	placenta development (0001890)	extracellular region (0005576)
1417566_at	DOWN in DKO	67469	41088	Abhd5	7.67	7.08	0.664343	7.68	7	0.624165	5.1	5.01	5.09	4.86	5.29	5.12	5.38	4.89	4.83	5	1-acylglycerol-3-phosphate O-acyltransferase activity (0003841);triglyceride lipase activity (0004806);protein binding (0005515);lysophosphatidic acid acyltransferase activity (0042171)	fatty acid metabolic process (0006631);phosphatidic acid biosynthetic process (0006654);negative regulation of sequestering of triglyceride (0010891);positive regulation of triglyceride catabolic process (0010898);cell differentiation (0030154);positive regulation of lipoprotein lipase activity (0051006)	lipid particle (0005811);cytosol (0005829)
1417587_at	DOWN in DKO	21853	31206	Timeless	10.35	10.05	0.812252	10.29	9.38	0.532185	6.66	6.43	6.46	6.44	6.09	6.8	6.38	6.77	6.79	6.46	protein homodimerization activity (0042803);protein heterodimerization activity (0046982)	branching involved in ureteric bud morphogenesis (0001658);kidney development (0001822);transcription, DNA-dependent (0006351);2000112;response to DNA damage stimulus (0006974);mitosis (0007067);0071842;0071840;0071841;embryonic development (0009790);negative regulation of gene-specific transcription from RNA polymerase II promoter (0010553);2000113;lung development (0030324);regulation of S phas…	nuclear chromatin (0000790);nuclear lumen (0031981)
1417595_at	UP in DKO	17285	3326	Meox1	7.46	8.05	1.50525	7.43	7.87	1.3566	5.68	5.12	4.52	3.89	3.92	5.24	4.87	4.64	3.98	4.1	chromatin binding (0003682);transcription factor activity (0003700);0001071;sequence-specific DNA binding (0043565)	somite specification (0001757);2000112;positive regulation of transcription from RNA polymerase II promoter (0045944)	nucleus (0005634)
1417623_at	DOWN in DKO	20496	20283	Slc12a2	9.75	8.4	0.392292	9.88	8.26	0.325335	6.85	6.6	6.61	5.62	5.6	7.15	6.56	6.55	5.6	5.64	protein binding (0005515);sodium:potassium:chloride symporter activity (0008511);chloride transmembrane transporter activity (0015108);ammonia transmembrane transporter activity (0051739)	potassium ion transport (0006813);sodium ion transport (0006814);hyperosmotic response (0006972);transepithelial chloride transport (0030321);ion transmembrane transport (0034220);multicellular organism growth (0035264);positive regulation of cell volume (0045795);detection of mechanical stimulus involved in sensory perception of sound (0050910);branching involved in mammary gland duct morphogene…	membrane fraction (0005624);integral to membrane (0016021);basolateral plasma membrane (0016323);0071944;apical plasma membrane (0016324)
1417624_at	DOWN in DKO	17936	4352	Nab1	10.25	9.76	0.712025	10.39	9.54	0.554785	7.08	7.24	7.5	7.62	7.77	7.08	7.23	7.35	7.38	7.5	transcription repressor activity (0016564)	endochondral ossification (0001958);transcription, DNA-dependent (0006351);2000112;Schwann cell differentiation (0014037);myelination (0042552);0035637;regulation of epidermis development (0045682);2000026;negative regulation of transcription, DNA-dependent (0045892);2000113	nucleus (0005634)
1417649_at	DOWN in DKO;Female Dimorphic	12577	58	Cdkn1c	13.18	12.85	0.795536	13.28	12.69	0.664343	11.07	11.22	11.31	11.3	11.15	11.13	11.09	11.03	10.09	9.79	cyclin-dependent protein kinase inhibitor activity (0004861);protein binding (0005515);kinase activity (0016301);transcription activator activity (0016563);transcription repressor activity (0016564)	negative regulation of transcription from RNA polymerase II promoter (0000122);2000112;2000113;cell cycle arrest (0007050);negative regulation of cell cycle (0045786);phosphorylation (0016310);positive regulation of transforming growth factor beta receptor signaling pathway (0030511);positive regulation of signal transduction (0009967);positive regulation of response to stimulus (0048584);negativ…	nucleus (0005634);cytoplasm (0005737)
1417673_at	DOWN in DKO;Male Dimorphic	50915	3303	Grb14	8.19	7.56	0.646176	8.32	7.46	0.550953	5.38	5.3	5.56	5.77	6.07	5.4	5.49	6.1	7.9	8.16	receptor activity (0004872);SH3/SH2 adaptor activity (0005070);0035591;phosphoprotein binding (0051219)	signal transduction (0007165);insulin receptor signaling pathway (0008286);positive regulation of signal transduction (0009967);positive regulation of response to stimulus (0048584);negative regulation of insulin receptor signaling pathway (0046627);negative regulation of signal transduction (0009968)	microsome (0005792);plasma membrane (0005886);0071944;endosome membrane (0010008);Golgi membrane (0000139)
1417695_a_at	DOWN in DKO;Female Dimorphic;	20652	2333	Soat1	10.68	9.4	0.411796	10.73	9.53	0.435275	7.13	7.72	8.67	8.94	9.14	7.2	8.02	8.6	7.66	7.83	acyl-CoA binding (0000062);cholesterol binding (0015485);cholesterol O-acyltransferase activity (0034736)	cholesterol metabolic process (0008203);macrophage derived foam cell differentiation (0010742);cholesterol storage (0010878);cholesterol efflux (0033344);organic substance transport (0071702);very-low-density lipoprotein particle assembly (0034379);0071840;0071825;0071827;multicellular organismal process (0032501);0097006;cholesterol esterification (0034435);positive regulation of amyloid precurs…	endoplasmic reticulum membrane (0005789);microsome (0005792);integral to membrane (0016021)
1417696_at	DOWN in DKO;Female Dimorphic;CAGP	20652	2333	Soat1	9.78	8.79	0.503478	9.88	8.91	0.510506	5.98	6.3	7.06	7.57	7.37	5.79	6.44	7.02	6.3	6	acyl-CoA binding (0000062);cholesterol binding (0015485);cholesterol O-acyltransferase activity (0034736)	cholesterol metabolic process (0008203);macrophage derived foam cell differentiation (0010742);cholesterol storage (0010878);cholesterol efflux (0033344);organic substance transport (0071702);very-low-density lipoprotein particle assembly (0034379);0071840;0071825;0071827;multicellular organismal process (0032501);0097006;cholesterol esterification (0034435);positive regulation of amyloid precurs…	endoplasmic reticulum membrane (0005789);microsome (0005792);integral to membrane (0016021)
1417697_at	DOWN in DKO;Female Dimorphic	20652	2333	Soat1	9.33	8.08	0.420448	9.58	8.09	0.356013	6.58	7.36	7.31	7.44	8.11	6.79	7.61	7.36	6.6	7.11	acyl-CoA binding (0000062);cholesterol binding (0015485);cholesterol O-acyltransferase activity (0034736)	cholesterol metabolic process (0008203);macrophage derived foam cell differentiation (0010742);cholesterol storage (0010878);cholesterol efflux (0033344);organic substance transport (0071702);very-low-density lipoprotein particle assembly (0034379);0071840;0071825;0071827;multicellular organismal process (0032501);0097006;cholesterol esterification (0034435);positive regulation of amyloid precurs…	endoplasmic reticulum membrane (0005789);microsome (0005792);integral to membrane (0016021)
1417705_at	DOWN in DKO	107260;100046081	9772	Otub1	7.12	6.51	0.655197	7.24	6.36	0.543367	4.26	4.29	4	3.95	4.09	4.08	4.1	3.96	3.91	4.11	ubiquitin-specific protease activity (0004843);omega peptidase activity (0008242);NEDD8-specific protease activity (0019784);ubiquitin binding (0043130)	protein K48-linked deubiquitination (0071108)	cytoplasm (0005737)
1417719_at	DOWN in DKO	60406	2869	Sap30	9.74	9.24	0.707107	9.8	8.82	0.50698	7.73	7.7	6.76	6.72	6.72	7.74	7.52	6.93	6.58	6.45	DNA binding (0003677);transcription corepressor activity (0003714);0000989;0000988;metal ion binding (0046872)	negative regulation of transcription from RNA polymerase II promoter (0000122);2000112;2000113;transcription, DNA-dependent (0006351)	Sin3 complex (0016580)
1417736_at	DOWN in DKO	67241	41575	Smc6	9.21	8.72	0.712025	9.53	8.9	0.646176	7.54	7.01	7	6.68	6.68	7.59	7.02	7.17	6.95	6.99	ATP binding (0005524);0035639	DNA repair (0006281);DNA recombination (0006310)	nucleus (0005634);chromosome (0005694)
1417748_x_at	UP in DKO	14235	7318	Foxm1	7.24	7.76	1.43396	7.27	7.92	1.56917	6.64	6.51	6.29	5.8	5.88	6.65	6.33	6.18	6.06	6.23	double-stranded DNA binding (0003690);0001071;specific RNA polymerase II transcription factor activity (0003704);RNA polymerase II transcription factor activity, enhancer binding (0003705);0000981;transcription factor binding (0008134);DNA bending activity (0008301);promoter binding (0010843);0000975;0001067;transcription activator activity (0016563);specific transcriptional repressor activity (0…	response to reactive oxygen species (0000302);vasculogenesis (0001570);0072358;0072359;liver development (0001889);2000112;transcription from RNA polymerase II promoter (0006366);pattern specification process (0007389);positive regulation of cell proliferation (0008284);embryonic development (0009790);tissue development (0009888);positive regulation of gene-specific transcription from RNA polymer…	transcription factor complex (0005667);cytoplasm (0005737)
1417760_at	DOWN in DKO;Female Dimorphic;CAGP	11614	403	Nr0b1	8.93	8.3	0.646176	9.22	8.25	0.510506	6.05	7	7.17	6.89	6.88	6.22	7.29	7.25	6.41	5.96	double-stranded DNA binding (0003690);transcription factor activity (0003700);0001071;ligand-regulated transcription factor activity (0003706);steroid hormone receptor activity (0003707);transcription corepressor activity (0003714);0000989;0000988;RNA binding (0003723);basal transcription repressor activity (0017163);DNA hairpin binding (0032448);steroid hormone receptor binding (0035258);protein…	negative regulation of transcription from RNA polymerase II promoter (0000122);2000112;2000113;transcription, DNA-dependent (0006351);steroid biosynthetic process (0006694);response to stress (0006950);signal transduction (0007165);spermatogenesis (0007283);protein localization (0008104);male sex determination (0030238);adrenal gland development (0030325);negative regulation of steroid hormone re…	membrane fraction (0005624);nucleus (0005634);polysomal ribosome (0042788)
1417767_at	DOWN in DKO	66427	23546	Cyb5b	7.89	7.3	0.664343	7.89	7.28	0.655197	6.16	5.72	5.85	6.29	6.12	6.11	5.69	5.84	5.81	5.77	enzyme activator activity (0008047);heme binding (0020037);transporter activity (0005215)	transport (0006810);electron transport chain (0022900);regulation of catalytic activity (0050790);regulation of metabolic process (0019222)	mitochondrial outer membrane (0005741);mitochondrial inner membrane (0005743);microsome (0005792);integral to membrane (0016021)
1417773_at	DOWN in DKO	94181	10343	Nans	10.36	9.96	0.757858	10.5	9.52	0.50698	8.07	8.11	7.99	7.79	7.91	8.15	8.06	7.97	7.98	8.03	N-acylneuraminate-9-phosphate synthase activity (0047444)	carbohydrate biosynthetic process (0016051)	cytosol (0005829)
1417777_at	DOWN in DKO	67103	40820	Ptgr1	11.58	10.92	0.632878	11.65	10.6	0.482968	9.67	10.04	9.77	9.44	9.58	9.75	10.13	10.1	9.82	9.77	zinc ion binding (0008270);2-alkenal reductase activity (0032440);15-oxoprostaglandin 13-oxidase activity (0047522)	oxidation reduction (0055114)	cytoplasm (0005737)
1417780_at	DOWN in DKO;Female Dimorphic;CAGP	67260	11582	Lass4	7.44	6.84	0.659754	7.62	6.79	0.562529	3.91	4.51	5.39	6.55	6.89	3.94	4.76	5.13	5.14	5.44	transcription factor activity (0003700);0001071;sequence-specific DNA binding (0043565);sphingosine N-acyltransferase activity (0050291)	regulation of transcription, DNA-dependent (0006355);2000112;ceramide biosynthetic process (0046513)	integral to membrane (0016021);endoplasmic reticulum membrane (0005789);nuclear membrane (0031965)
1417792_at	DOWN in DKO	18139	7447	Zfml;Znf638	8.67	8.26	0.752623	8.79	8.01	0.582367	6.89	6.86	6.49	6	6.48	6.82	6.81	6.38	6.13	6.33	nucleotide binding (0000166);DNA binding (0003677);RNA binding (0003723);zinc ion binding (0008270)	-	nuclear speck (0016607)
1417817_a_at	DOWN in DKO;Female Dimorphic;CAGP	97064	9159	Wwtr1	9.62	8.83	0.578344	9.65	8.84	0.570382	6.42	7.11	7.74	7.57	7.89	6.49	7.1	7.55	6.77	7.09	transcription coactivator activity (0003713);0000989;0000988;transcription corepressor activity (0003714);protein homodimerization activity (0042803)	negative regulation of transcription from RNA polymerase II promoter (0000122);2000112;2000113;osteoblast differentiation (0001649);negative regulation of protein amino acid phosphorylation (0001933);transcription, DNA-dependent (0006351);negative regulation of protein kinase activity (0006469);positive regulation of cell proliferation (0008284);positive regulation of epithelial to mesenchymal tr…	transcription factor complex (0005667);cytoplasm (0005737)
1417819_at	DOWN in DKO	30934	56677	Tor1b	6.42	5.85	0.673617	6.56	5.9	0.632878	3.98	4.3	4.23	4.2	4.15	4.26	4.11	4.12	4.27	4.33	ATP binding (0005524);0035639;nucleoside-triphosphatase activity (0017111)	chaperone mediated protein folding requiring cofactor (0051085)	endoplasmic reticulum (0005783)
1417820_at	DOWN in DKO	30934	56677	Tor1b	8.18	7.61	0.673617	8.22	7.44	0.582367	6.35	6.37	6.71	6.32	6.6	6.35	6.36	6.67	6.42	6.94	ATP binding (0005524);0035639;nucleoside-triphosphatase activity (0017111)	chaperone mediated protein folding requiring cofactor (0051085)	endoplasmic reticulum (0005783)
1417821_at	DOWN in DKO;Male Dimorphic	110956	-	D17H6S56E-5	8.62	8.01	0.655197	8.74	7.64	0.466516	6.18	6.06	5.79	6.04	6.09	6.33	6.11	5.88	6.48	6.74	-	-	-
1417831_at	DOWN in DKO	24061	4597	Smc1a	10.83	10.02	0.570382	10.93	9.22	0.30566	8.24	8.17	8.09	7.99	7.78	8.47	8.07	8.05	8.08	8.04	chromatin binding (0003682);ATP binding (0005524);0035639;protein heterodimerization activity (0046982)	cell cycle checkpoint (0000075);regulation of cell cycle arrest (0071156);DNA repair (0006281);sister chromatid cohesion (0007062);0071842;0071840;0071841;mitosis (0007067);meiosis (0007126);RNA splicing (0008380);negative regulation of DNA endoreduplication (0032876);2000112;2000104;2000113;DNA damage response, signal transduction (0042770);intracellular signal transduction (0035556);cell divisi…	kinetochore (0000776);nucleus (0005634);cytoplasm (0005737);meiotic cohesin complex (0030893);condensed chromosome (0000793)
1417832_at	DOWN in DKO	24061	4597	Smc1a	8.95	8.45	0.707107	9.16	8.23	0.524858	7.32	7.22	6.94	6.25	6.55	7.55	6.9	6.97	6.61	6.79	chromatin binding (0003682);ATP binding (0005524);0035639;protein heterodimerization activity (0046982)	cell cycle checkpoint (0000075);regulation of cell cycle arrest (0071156);DNA repair (0006281);sister chromatid cohesion (0007062);0071842;0071840;0071841;mitosis (0007067);meiosis (0007126);RNA splicing (0008380);negative regulation of DNA endoreduplication (0032876);2000112;2000104;2000113;DNA damage response, signal transduction (0042770);intracellular signal transduction (0035556);cell divisi…	kinetochore (0000776);nucleus (0005634);cytoplasm (0005737);meiotic cohesin complex (0030893);condensed chromosome (0000793)
1417871_at	DOWN in DKO	15490	40728	Hsd17b7	8.99	8.29	0.615572	9.16	7.67	0.356013	5.14	4.86	4.49	4.8	4.61	5.24	4.76	4.75	4.77	5.66	3-keto sterol reductase activity (0000253);estradiol 17-beta-dehydrogenase activity (0004303);prolactin receptor binding (0005148)	cholesterol biosynthetic process (0006695);oxidation reduction (0055114)	endoplasmic reticulum membrane (0005789);plasma membrane (0005886);0071944;integral to membrane (0016021)
1417883_at	DOWN in DKO	14872	37358	Gstt2	6.87	6.61	0.835088	7.01	6.38	0.646176	4.39	4.47	4.41	4.71	5.04	4.19	4.42	4.37	4.64	4.98	glutathione transferase activity (0004364)	glutathione metabolic process (0006749);cellular amino acid metabolic process (0006520)	nucleus (0005634);cytosol (0005829)
1417884_at	DOWN in DKO	104681	20984	Slc16a6	7.09	6.56	0.692555	7.26	6.45	0.570382	5.1	5.04	5.04	4.71	4.29	5.19	5.09	5.25	4.88	5.32	molecular_function (0003674)	transmembrane transport (0055085)	cellular_component (0005575)
1417923_at	DOWN in DKO;Male Dimorphic	18481	55664	Pak3	7.58	6.6	0.50698	7.58	6.66	0.528509	5.58	6.21	5.49	5.29	5.97	5.54	6.26	6.07	7.45	8.12	protein serine/threonine kinase activity (0004674);ATP binding (0005524);0035639;Rho GTPase binding (0017048);SH3 domain binding (0017124);metal ion binding (0046872)	protein amino acid phosphorylation (0006468);multicellular organismal development (0007275)	-
1417962_s_at	UP in DKO	14600	134	Ghr	11.69	12.12	1.34723	11.74	12.34	1.51572	9.52	10.04	9.93	9.76	9.54	9.68	10.21	9.91	10.03	9.95	growth hormone receptor activity (0004903);peptide hormone binding (0017046);growth factor binding (0019838);protein kinase binding (0019901);protein phosphatase binding (0019903);SH2 domain binding (0042169);protein homodimerization activity (0042803)	activation of MAPK activity (0000187);0071900;0071902;allantoin metabolic process (0000255);citrate metabolic process (0006101);0072350;2-oxoglutarate metabolic process (0006103);succinate metabolic process (0006105);oxaloacetate metabolic process (0006107);isoleucine metabolic process (0006549);valine metabolic process (0006573);creatine metabolic process (0006600);fatty acid metabolic process (…	extracellular space (0005615);nucleus (0005634);mitochondrion (0005739);0071944;integral to plasma membrane (0005887);cell surface (0009986);extrinsic to membrane (0019898);neuronal cell body (0043025);growth hormone receptor complex (0070195)
1417975_at	DOWN in DKO	16649	20521	Kpna4	8.18	7.17	0.496546	8.62	7.24	0.384219	6.18	6.25	5.63	4.66	5.3	6.42	6.08	5.71	5.09	5.72	protein binding (0005515);protein transporter activity (0008565)	protein import into nucleus (0006606)	nuclear pore (0005643);cytoplasm (0005737)
1417976_at	DOWN in DKO	11486	37249	Ada	7.15	6.55	0.659754	7.47	6.57	0.535887	4.5	4.5	4.94	5.43	5.91	4.72	4.83	4.94	5.8	6.06	purine nucleoside binding (0001883);adenosine deaminase activity (0004000);zinc ion binding (0008270)	response to hypoxia (0001666);trophectodermal cell differentiation (0001829);liver development (0001889);placenta development (0001890);germinal center B cell differentiation (0002314);immune effector process (0002252);positive regulation of germinal center formation (0002636);negative regulation of leukocyte migration (0002686);2000145;2000146;negative regulation of mature B cell apoptosis (0002…	extracellular space (0005615);lysosome (0005764);cytosol (0005829);0071944;external side of plasma membrane (0009897);cell junction (0030054);dendrite cytoplasm (0032839);neuronal cell body (0043025);cytoplasmic membrane-bounded vesicle lumen (0060205)
1417980_a_at	DOWN in DKO	72999	9400	Insig2	8.12	7.49	0.646176	8.15	7.46	0.619854	5.82	5.31	5.67	6.06	6.13	5.48	5.39	5.85	5.98	5.92	transcription factor binding (0008134)	triglyceride metabolic process (0006641);cholesterol biosynthetic process (0006695);negative regulation of steroid biosynthetic process (0010894);ER-nuclear sterol response pathway (0030967);signal transduction (0007165);inner ear morphogenesis (0042472);middle ear morphogenesis (0042474);negative regulation of fatty acid biosynthetic process (0045717);palate development (0060021);cranial suture …	SREBP-SCAP-Insig complex (0032937)
1417982_at	DOWN in DKO	72999	9400	Insig2	8.06	7.33	0.602904	8.3	7	0.406126	5.13	5.42	5.14	5.46	5.81	5.56	5.28	5.3	5.29	5.57	transcription factor binding (0008134)	triglyceride metabolic process (0006641);cholesterol biosynthetic process (0006695);negative regulation of steroid biosynthetic process (0010894);ER-nuclear sterol response pathway (0030967);signal transduction (0007165);inner ear morphogenesis (0042472);middle ear morphogenesis (0042474);negative regulation of fatty acid biosynthetic process (0045717);palate development (0060021);cranial suture …	SREBP-SCAP-Insig complex (0032937)
1418003_at	DOWN in DKO	66214	8544	1190002H23Rik;Rgc32	8	6.48	0.348686	8.26	6.58	0.312083	4.59	5.16	5.44	5.9	6.58	4.38	5.74	5.54	5.77	5.46	protein binding (0005515);protein kinase activator activity (0030295)	positive regulation of protein amino acid phosphorylation (0001934);cell cycle (0007049)	nucleus (0005634);microtubule organizing center (0005815)
1418018_at	DOWN in DKO	12874	999	Cpd	9.69	8.72	0.510506	9.71	7.91	0.287175	4.61	5.11	4.49	4.44	4.92	4.57	4.9	4.64	4.67	5.35	metallocarboxypeptidase activity (0004181);serine-type carboxypeptidase activity (0004185);zinc ion binding (0008270)	proteolysis (0006508)	nucleus (0005634);microsome (0005792);trans-Golgi network (0005802);integral to membrane (0016021)
1418023_at	DOWN in DKO	74838	14211	Naa15	10.56	9.72	0.558644	10.61	9.82	0.578344	7.41	7.12	7.1	7.08	6.94	7.42	7.26	7.19	7.07	7.16	protein binding (0005515);N-acetyltransferase activity (0008080)	angiogenesis (0001525);0072358;0072359;transcription, DNA-dependent (0006351);2000112;N-terminal protein amino acid acetylation (0006474);cell differentiation (0030154);positive regulation of transcription, DNA-dependent (0045893)	transcription factor complex (0005667);cytoplasm (0005737)
1418024_at	DOWN in DKO	74838	14211	Naa15	10.67	9.75	0.528509	10.73	9.6	0.456916	8.54	7.9	7.98	7.72	7.87	8.7	7.88	8.08	7.78	7.64	protein binding (0005515);N-acetyltransferase activity (0008080)	angiogenesis (0001525);0072358;0072359;transcription, DNA-dependent (0006351);2000112;N-terminal protein amino acid acetylation (0006474);cell differentiation (0030154);positive regulation of transcription, DNA-dependent (0045893)	transcription factor complex (0005667);cytoplasm (0005737)
1418027_at	DOWN in DKO	26909	31352	Exo1	8.41	7.36	0.482968	8.61	6.78	0.281265	6.17	5.82	5.09	4.96	5	6.04	5.66	5.2	5.52	5.59	structure-specific DNA binding (0043566);single-stranded DNA specific 5'-3' exodeoxyribonuclease activity (0045145);metal ion binding (0046872);flap endonuclease activity (0048256);double-stranded DNA specific 5'-3' exodeoxyribonuclease activity (0051908)	humoral immune response mediated by circulating immunoglobulin (0002455);mismatch repair (0006298);meiosis (0007126);somatic hypermutation of immunoglobulin genes (0016446);isotype switching (0045190);B cell activation during immune response (0002312)	nucleus (0005634)
1418028_at	DOWN in DKO;Male Dimorphic;CAGP	13190	1447	Dct	8.79	8.18	0.655197	8.7	8.15	0.68302	4.77	6.29	5.71	5.79	5.8	5.31	6.37	6.88	5.72	4.71	dopachrome isomerase activity (0004167);oxidoreductase activity (0016491);metal ion binding (0046872)	positive regulation of neuroblast proliferation (0002052);2000026;2000179;2000177;melanin biosynthetic process from tyrosine (0006583);neuroblast division in the ventricular zone (0021847);0061351;developmental pigmentation (0048066);cell development (0048468)	microsome (0005792);cytosol (0005829);integral to membrane (0016021);melanosome (0042470)
1418032_at	UP in DKO	101142	10211	Itfg2	7.63	8	1.29235	7.65	8.39	1.67018	5.43	5.26	5.52	5.21	5.22	5.41	5.15	5.31	4.97	5.3	molecular_function (0003674)	biological_process (0008150)	cellular_component (0005575)
1418035_a_at	DOWN in DKO	19076	731	Prim2	8.74	8.11	0.646176	8.75	8.17	0.668964	7.47	6.92	7.12	7.2	6.94	7.28	7.1	7.2	7.42	7.21	DNA binding (0003677);DNA primase activity (0003896);metal ion binding (0046872);4 iron, 4 sulfur cluster binding (0051539)	DNA replication, synthesis of RNA primer (0006269);transcription, DNA-dependent (0006351)	nucleoplasm (0005654);alpha DNA polymerase:primase complex (0005658)
1418042_a_at	UP in DKO	27416	21164	Abcc5	8.77	9.17	1.31951	8.64	9.29	1.56917	7.08	7.07	7.34	7.55	7.36	7.16	7.06	7.23	7.32	7.17	ATP binding (0005524);0035639;ATPase activity, coupled to transmembrane movement of substances (0042626)	ATP catabolic process (0006200);0072521;0072523;transmembrane transport (0055085)	membrane fraction (0005624);integral to membrane (0016021);perinuclear region of cytoplasm (0048471)
1418072_at	DOWN in DKO;Male Dimorphic	68024;319179;319181;319178;665596;665622	113763;121970	Hist1h2bc;Hist1h2be;Hist1h2bg;Hist1h2bb;Hist1h2bq;Gm13646;Hist1h2br	9.98	9.09	0.539614	10.07	9.03	0.486327	7.11	7.03	7.14	6.58	6.54	7.09	7.07	7.19	8.01	7.98	DNA binding (0003677)	nucleosome assembly (0006334);0071842;0071840;0071841;0071844;0071824	nucleosome (0000786);nucleus (0005634)
1418073_at	DOWN in DKO	56360	8206	Acot9	9.75	9.11	0.641713	9.81	8.98	0.562529	6.97	6.94	6.98	7.47	7.35	7.01	6.94	6.99	7.31	7.54	acetyl-CoA hydrolase activity (0003986);carboxylesterase activity (0004091);protein binding (0005515);palmitoyl-CoA hydrolase activity (0016290)	acyl-CoA metabolic process (0006637)	mitochondrion (0005739)
1418078_at	UP in DKO	19192	2111	Psme3	7.3	7.81	1.42405	7.33	8.29	1.94531	6.98	6.95	6.15	5.59	6.28	6.76	6.79	6.2	5.57	6.3	p53 binding (0002039);peptidase activity (0008233);identical protein binding (0042802);endopeptidase activator activity (0061133);MDM2 binding (0070215)	apoptosis (0006915);positive regulation of endopeptidase activity (0010950);anaphase-promoting complex-dependent proteasomal ubiquitin-dependent protein catabolic process (0031145);regulation of apoptosis (0042981);negative regulation of ubiquitin-protein ligase activity involved in mitotic cell cycle (0051436);positive regulation of ubiquitin-protein ligase activity involved in mitotic cell cycl…	nucleus (0005634);cytoplasm (0005737);proteasome activator complex (0008537)
1418079_at	DOWN in DKO	19192	2111	Psme3	8.78	8.38	0.757858	8.86	8.24	0.650671	7.1	7.1	6.78	6.81	6.85	7.09	6.93	6.74	6.84	6.72	p53 binding (0002039);peptidase activity (0008233);identical protein binding (0042802);endopeptidase activator activity (0061133);MDM2 binding (0070215)	apoptosis (0006915);positive regulation of endopeptidase activity (0010950);anaphase-promoting complex-dependent proteasomal ubiquitin-dependent protein catabolic process (0031145);regulation of apoptosis (0042981);negative regulation of ubiquitin-protein ligase activity involved in mitotic cell cycle (0051436);positive regulation of ubiquitin-protein ligase activity involved in mitotic cell cycl…	nucleus (0005634);cytoplasm (0005737);proteasome activator complex (0008537)
1418095_at	DOWN in DKO;Female Dimorphic	66106	8640	Smpx	8.05	6.76	0.408951	8.05	6.96	0.469761	4.75	4.98	4.42	6	7.3	4.89	4.93	3.92	4.43	6.16	-	-	nucleus (0005634);muscle tendon junction (0005927);0071944;M band (0031430);costamere (0043034)
1418105_at	UP in DKO	56471	10496	Stmn4	6.17	6.82	1.56917	6.13	6.42	1.22264	4.65	4.61	4.7	4.59	4.73	4.82	4.79	4.7	4.52	4.63	molecular_function (0003674)	intracellular signal transduction (0035556);cellular response to stimulus (0051716)	cellular_component (0005575)
1418120_at	DOWN in DKO	60365;545388	3744;116062	Rbm8a	8.83	8.3	0.692555	8.94	8.2	0.598739	6.6	6.29	6.29	6.55	6.26	6.5	6.14	6.49	6.68	6.4	mRNA binding (0003729);nucleotide binding (0000166)	RNA splicing (0008380);mRNA processing (0006397);mRNA transport (0051028);nuclear-transcribed mRNA catabolic process, nonsense-mediated decay (0000184);regulation of translation (0006417);2000112	exon-exon junction complex (0035145);catalytic step 2 spliceosome (0071013);cytoplasm (0005737);nuclear speck (0016607)
1418135_at	DOWN in DKO;Female Dimorphic	17355	4340	Aff1	8.8	8.17	0.646176	8.85	8.4	0.732043	7.13	7.54	7.64	7.76	8.01	7.03	7.91	7.53	7.22	7.2	transcription factor activity (0003700);0001071;transcription activator activity (0016563)	transcription, DNA-dependent (0006351);positive regulation of transcription, DNA-dependent (0045893);2000112	nucleus (0005634)
1418170_a_at	DOWN in DKO	142682	9037	Zcchc14	8.19	7.33	0.550953	8.3	6.99	0.403321	7.66	7.51	7.62	7.53	7.76	7.61	7.6	7.76	7.36	7.74	nucleic acid binding (0003676);zinc ion binding (0008270);phosphoinositide binding (0035091)	cell communication (0007154)	cellular_component (0005575)
1418178_at	UP in DKO	100047943	-	-	5.83	7.03	2.2974	5.7	6.61	1.87905	3.34	3.2	3.3	3.14	3.08	3.21	3.22	3.21	3.15	3.28	-	-	-
1418202_a_at	UP in DKO	22404	7997	Wiz	7.77	8.21	1.3566	7.74	8.72	1.97247	6.25	6.19	6.13	5.73	5.71	6.08	6.04	6.03	5.44	5.83	nucleic acid binding (0003676);zinc ion binding (0008270)	-	nucleus (0005634)
1418206_at	DOWN in DKO	64136	11101	Sdf2l1	7.52	6.95	0.673617	7.72	6.97	0.594604	5.86	5.97	5.46	5.3	5.56	5.78	5.82	5.49	5.69	5.67	molecular_function (0003674)	biological_process (0008150)	membrane (0016020);endoplasmic reticulum lumen (0005788)
1418219_at	DOWN in DKO;Female Dimorphic	16168	487	Il15	7.68	6.8	0.543367	7.9	6.78	0.460094	3.99	5.02	5.18	4.54	4.08	4.08	5.54	4.22	3.58	3.58	cytokine activity (0005125);cytokine receptor binding (0005126)	NK T cell proliferation (0001866);immune response (0006955);hyaluronan metabolic process (0030212);positive regulation of interleukin-17 production (0032740);positive regulation of natural killer cell proliferation (0032819);positive regulation of natural killer cell differentiation (0032825);2000026;positive regulation of T cell proliferation (0042102);positive regulation of tyrosine phosphoryla…	extracellular space (0005615);cytoplasm (0005737)
1418227_at	DOWN in DKO	18393	4512	Orc2	7.48	6.56	0.528509	7.65	6.6	0.482968	5.41	4.99	4.63	4.37	4.2	5.56	4.66	4.72	4.33	4.37	DNA replication origin binding (0003688)	DNA replication (0006260)	heterochromatin (0000792);inner kinetochore of condensed chromosome (0000939);nucleoplasm (0005654);nuclear origin of replication recognition complex (0005664)
1418235_at	DOWN in DKO	11793	3566	Atg5	7.25	6.87	0.768438	7.36	6.42	0.521233	4.84	4.73	4.33	4.33	4.54	4.88	4.53	4.5	4.44	4.64	protein binding (0005515)	autophagic vacuole assembly (0000045);0071842;0071840;0071841;0071844;blood vessel remodeling (0001974);negative regulation of protein ubiquitination (0031397);vasodilation (0042311);response to drug (0042493);negative regulation of apoptosis (0043066);post-translational protein modification (0043687);otolith development (0048840);ventricular cardiac muscle cell development (0055015);0072358;0072…	autophagic vacuole (0005776);cytosol (0005829);pre-autophagosomal structure membrane (0034045)
1418236_s_at	DOWN in DKO	11793	3566	Atg5	7.77	7.26	0.702222	7.81	6.97	0.558644	6.27	6.34	5.95	5.71	5.91	6.45	6.16	5.96	5.78	6.04	protein binding (0005515)	autophagic vacuole assembly (0000045);0071842;0071840;0071841;0071844;blood vessel remodeling (0001974);negative regulation of protein ubiquitination (0031397);vasodilation (0042311);response to drug (0042493);negative regulation of apoptosis (0043066);post-translational protein modification (0043687);otolith development (0048840);ventricular cardiac muscle cell development (0055015);0072358;0072…	autophagic vacuole (0005776);cytosol (0005829);pre-autophagosomal structure membrane (0034045)
1418245_a_at	DOWN in DKO	93686	49375	Rbfox2	8.02	7.14	0.543367	8.09	6.92	0.444421	5.99	6.02	5.89	5.6	5.88	6.06	6.19	5.95	5.52	5.97	nucleotide binding (0000166);transcription corepressor activity (0003714);0000989;0000988;RNA binding (0003723)	mRNA processing (0006397);RNA splicing (0008380);estrogen receptor signaling pathway (0030520);signal transduction (0007165);cellular response to stimulus (0051716)	nucleus (0005634);cytoplasm (0005737)
1418248_at	DOWN in DKO	11605	90852	Gla	7.08	6.64	0.737135	7.28	6.42	0.550953	5.2	4.68	5.2	4.93	5.33	5.14	4.89	4.9	5.14	5.14	alpha-galactosidase activity (0004557);receptor binding (0005102);galactoside binding (0016936);protein homodimerization activity (0042803);cation binding (0043169)	oligosaccharide metabolic process (0009311);glycoside catabolic process (0016139);bone mineralization (0030282);glycosylceramide catabolic process (0046477)	extracellular region (0005576);soluble fraction (0005625);lysosome (0005764);Golgi apparatus (0005794)
1418260_at	UP in DKO	26559	8742	Hunk	9.95	10.56	1.52626	10.04	10.64	1.51572	8.82	8.73	8.28	8.15	8.02	8.8	8.66	8.33	7.68	7.6	protein serine/threonine kinase activity (0004674);ATP binding (0005524);0035639	protein amino acid phosphorylation (0006468)	-
1418327_at	DOWN in DKO	68002	32661	1110058L19Rik	9.79	9.22	0.673617	9.81	9.21	0.659754	7.26	7.26	7.32	7.19	7.58	7.26	7.14	7.29	7.22	7.38	molecular_function (0003674)	biological_process (0008150)	extracellular region (0005576);mitochondrion (0005739)
1418355_at	DOWN in DKO;Female Dimorphic	53322	3676	Nucb2	8.62	8.02	0.659754	8.77	7.93	0.558644	5.8	6.24	6.73	7.12	7.39	5.72	6.53	6.31	5.92	6.2	DNA binding (0003677);calcium ion binding (0005509)	cellular calcium ion homeostasis (0006874);0072507;0072503	nuclear outer membrane (0005640);endoplasmic reticulum (0005783);ER-Golgi intermediate compartment (0005793);Golgi medial cisterna (0005797);perikaryon (0043204)
1418371_at	DOWN in DKO	68097	115597	Dynll2	10.81	10.22	0.664343	10.83	9.99	0.558644	8.07	7.92	8.13	8.58	8.38	8.15	7.85	8	8.16	7.85	cytoskeletal protein binding (0008092);microtubule motor activity (0003777)	microtubule-based process (0007017);metabolic process (0008152);intracellular transport (0046907)	cytosol (0005829);microtubule (0005874);plasma membrane (0005886);0071944;myosin complex (0016459);dynein complex (0030286)
1418381_at	DOWN in DKO	22661	8003	Zfp148;Znf148	8.03	7.28	0.594604	8.14	7.41	0.602904	5.95	5.32	6.02	6.55	6.36	5.78	5.5	6.25	6.5	6.01	double-stranded DNA binding (0003690);transcription factor activity (0003700);0001071;zinc ion binding (0008270);promoter binding (0010843);0000975;0001067;transcription repressor activity (0016564)	negative regulation of transcription from RNA polymerase II promoter (0000122);2000112;2000113;transcription, DNA-dependent (0006351);protein complex assembly (0006461);0071840;0071822;gamete generation (0007276);positive regulation of transcription from RNA polymerase II promoter (0045944)	nucleus (0005634);Golgi apparatus (0005794)
1418414_at	DOWN in DKO;Male Dimorphic	16510	68242	Kcnh1	6.68	6.12	0.678302	6.94	5.87	0.476319	4.45	4.82	5.25	4.93	5.18	4.71	5.18	5.53	6.04	6.33	two-component sensor activity (0000155);voltage-gated potassium channel activity (0005249);calmodulin binding (0005516)	two-component signal transduction system (phosphorelay) (0000160);signal transduction (0007165);cellular response to stimulus (0051716);regulation of transcription, DNA-dependent (0006355);2000112;potassium ion transport (0006813);phosphorylation (0016310);ion transmembrane transport (0034220);regulation of ion transmembrane transport (0034765);0071805;0071804	integral to membrane (0016021)
1418429_at	DOWN in DKO	16573	55829	Kif5b	9.13	8.71	0.747425	9.43	8.73	0.615572	7.39	6.68	7.5	7.3	6.91	7.16	6.86	7.25	7.65	6.85	microtubule motor activity (0003777);ATP binding (0005524);0035639;microtubule binding (0008017)	mitochondrial transport (0006839);cytoplasm organization (0007028);0071842;0071840;0071841;metabolic process (0008152);0035617;ribonucleoprotein complex disassembly (0032988);0071845;0071826;vesicle transport along microtubule (0047496);vesicle localization (0051648);0072384	kinesin complex (0005871);microtubule (0005874);ciliary rootlet (0035253);neuron projection (0043005);membrane-bounded organelle (0043227);perinuclear region of cytoplasm (0048471)
1418431_at	DOWN in DKO	16573	55829	Kif5b	8.23	7.48	0.594604	8.56	7.57	0.503478	6.85	6.67	6.36	5.33	5.74	7.19	6.36	6.39	5.51	6.05	microtubule motor activity (0003777);ATP binding (0005524);0035639;microtubule binding (0008017)	mitochondrial transport (0006839);cytoplasm organization (0007028);0071842;0071840;0071841;metabolic process (0008152);0035617;ribonucleoprotein complex disassembly (0032988);0071845;0071826;vesicle transport along microtubule (0047496);vesicle localization (0051648);0072384	kinesin complex (0005871);microtubule (0005874);ciliary rootlet (0035253);neuron projection (0043005);membrane-bounded organelle (0043227);perinuclear region of cytoplasm (0048471)
1418432_at	DOWN in DKO	12283	69212	Cab39	8.45	7.89	0.678302	8.78	7.5	0.411796	6.69	6.32	6.42	6.18	6.48	6.71	6.35	6.54	6.37	6.55	protein serine/threonine kinase activity (0004674);calcium ion binding (0005509);kinase binding (0019900)	regulation of fatty acid oxidation (0046320);protein heterooligomerization (0051291);0071840;0071822	cytoplasm (0005737);protein complex (0043234)
1418469_at	DOWN in DKO	268903	2606	Nrip1	7.72	6.89	0.562529	7.82	6.95	0.547147	6.68	6.48	6.26	6.36	6.07	6.97	6.38	6.26	6.13	5.78	transcription coactivator activity (0003713);0000989;0000988;transcription corepressor activity (0003714);receptor activity (0004872);estrogen receptor binding (0030331);glucocorticoid receptor binding (0035259);histone deacetylase binding (0042826);retinoid X receptor binding (0046965)	negative regulation of transcription from RNA polymerase II promoter (0000122);2000112;2000113;ovarian follicle rupture (0001543);ovum-producing ovary development (0061039);transcription, DNA-dependent (0006351);signal transduction (0007165);cellular response to stimulus (0051716);lipid storage (0019915);positive regulation of transcription from RNA polymerase II promoter (0045944)	histone deacetylase complex (0000118)
1418473_at	DOWN in DKO	66388	9318	Cutc	7.81	7.22	0.664343	7.93	7.32	0.655197	5.8	5.62	5.5	5.67	5.92	5.63	5.79	5.64	5.64	5.6	copper ion binding (0005507)	protein tetramerization (0051262);0071840;0071822;copper ion homeostasis (0055070)	nucleus (0005634);cytoplasm (0005737)
1418474_at	DOWN in DKO	85308	41095	Fam158a	7.7	7.21	0.712025	7.75	7.13	0.650671	5.77	5.75	5.97	6.2	6.39	5.81	5.74	5.67	5.67	5.94	-	-	-
1418482_at	DOWN in DKO	56368	38261	Cyb561d2	8.31	8.01	0.812252	8.42	7.75	0.628507	5.67	5.59	5.71	5.7	6.16	5.77	5.78	5.72	5.93	6.31	metal ion binding (0046872)	transport (0006810);electron transport chain (0022900)	integral to membrane (0016021)
1418493_a_at	DOWN in DKO;Female Dimorphic;CAGP	20617	293	Snca	7.64	7.02	0.650671	8.12	6.93	0.438303	3.31	4.41	4.91	5.39	5.5	3.91	4.57	4.74	3.88	4.07	magnesium ion binding (0000287);calcium ion binding (0005509);phospholipid binding (0005543);microtubule binding (0008017);ferrous iron binding (0008198);zinc ion binding (0008270);kinesin binding (0019894);protein domain specific binding (0019904);Hsp70 protein binding (0030544);histone binding (0042393);identical protein binding (0042802);alpha-tubulin binding (0043014);caspase inhibitor activi…	microglial cell activation (0001774);positive regulation of receptor recycling (0001921);negative regulation of protein amino acid phosphorylation (0001933);positive regulation of neurotransmitter secretion (0001956);synaptic transmission, dopaminergic (0001963);0035637;fatty acid metabolic process (0006631);neutral lipid metabolic process (0006638);phospholipid metabolic process (0006644);anti-a…	soluble fraction (0005625);nucleus (0005634);mitochondrion (0005739);microsome (0005792);cytosol (0005829);plasma membrane (0005886);0071944;cell cortex (0005938);synaptic vesicle (0008021);actin cytoskeleton (0015629);synaptosome (0019717);growth cone (0030426);cytoplasmic vesicle membrane (0030659);terminal button (0043195);fibril (0043205)
1418500_at	DOWN in DKO	54561	3334	Nap1l3	7.12	6.4	0.607097	7.46	6.64	0.566442	4.56	4.53	4.67	4.81	5.06	4.52	4.58	4.68	4.29	4.63	molecular_function (0003674)	nucleosome assembly (0006334);0071842;0071840;0071841;0071844;0071824	nucleus (0005634);cytoplasm (0005737)
1418520_at	DOWN in DKO	22134	108233	Tgoln1	6.4	5.82	0.668964	6.41	5.72	0.619854	5.12	4.55	4.57	4.81	4.86	4.96	4.47	4.7	5.07	4.96	protein binding (0005515)	-	trans-Golgi network (0005802);integral to membrane (0016021);plasma membrane (0005886);0071944
1418527_a_at	DOWN in DKO	14105	87811	Srsf10	9.64	9.08	0.678302	9.85	9.02	0.562529	7.78	7.7	7.2	7.01	7.04	7.86	7.66	7.4	7.31	7.11	nucleotide binding (0000166);RNA binding (0003723);unfolded protein binding (0051082)	regulation of transcription, DNA-dependent (0006355);2000112;mRNA splice site selection (0006376);0071840;0071842;0071841;0071844;0071826;0071843;mRNA export from nucleus (0006406);cytoplasmic transport (0016482);negative regulation of nuclear mRNA splicing, via spliceosome (0048025)	nuclear speck (0016607)
1418549_at	DOWN in DKO	12640	587	Cga	6.74	5.72	0.493116	7.05	5.75	0.406126	3.62	4.17	4.14	3.83	3.64	3.49	4.21	4.31	3.52	3.6	hormone activity (0005179)	thyroid hormone generation (0006590);cellular amino acid derivative metabolic process (0006575);cellular amino acid metabolic process (0006520);phenol metabolic process (0018958);benzene and derivative metabolic process (0042537);gonad development (0008406);peptide hormone processing (0016486);proteolysis (0006508);thyroid gland development (0030878);luteinizing hormone secretion (0032275);cellul…	extracellular region (0005576)
1418569_at	DOWN in DKO	74202	56774	Fblim1	7.93	7.22	0.61132	8.11	7.39	0.607097	4.63	4.99	4.79	4.37	4.37	4.41	4.73	4.95	4.75	5.4	zinc ion binding (0008270)	cell adhesion (0007155);regulation of cell shape (0008360)	cytosol (0005829);cytoskeleton (0005856);0071944;intracellular membrane-bounded organelle (0043231);cell cortex (0005938);focal adhesion (0005925)
1418583_at	DOWN in DKO;CAGP	66847	12046	Hint3	8.01	7.38	0.646176	8.17	7.47	0.615572	4.66	4.84	5.33	5.47	5.72	4.61	4.85	5.37	5.13	5.44	hydrolase activity (0016787)	metabolic process (0008152)	nucleolus (0005730);mitochondrion (0005739)
1418601_at	DOWN in DKO;Male Dimorphic	26358	122182	Aldh1a7	10.79	9.12	0.314253	10.71	9.02	0.309927	8.84	8.73	7.7	8.43	9.77	8.9	8.71	7.88	9.96	10.15	3-chloroallyl aldehyde dehydrogenase activity (0004028);aldehyde dehydrogenase (NAD) activity (0004029);benzaldehyde dehydrogenase (NAD+) activity (0018479);identical protein binding (0042802)	retinoic acid metabolic process (0042573);protein homotetramerization (0051289);0071840;0071822;oxidation reduction (0055114)	cytoplasm (0005737)
1418626_a_at	DOWN in DKO;Male Dimorphic;CAGP	12759	1382	Clu	6.91	6.44	0.721965	7.14	6.39	0.594604	5.29	5.36	6.95	8.55	9.79	5.57	5.4	6.97	9.46	10.66	misfolded protein binding (0051787)	anti-apoptosis (0006916);cell death (0008219);positive regulation of cell proliferation (0008284);endocrine pancreas development (0031018);negative regulation of protein homooligomerization (0032463);positive regulation of cell differentiation (0045597);neuron projection morphogenesis (0048812);0071842;0071840;0071841;response to misfolded protein (0051788)	mitochondrion (0005739);aggresome (0016235);growth cone (0030426);spherical high-density lipoprotein particle (0034366);perinuclear region of cytoplasm (0048471)
1418658_at	DOWN in DKO	66302	41093	Fam82b	8.18	7.68	0.707107	8.28	7.58	0.615572	5.25	5.16	5.37	5.28	5.55	4.97	5.08	5.43	5.27	5.14	binding (0005488)	biological_process (0008150)	mitochondrion (0005739);microtubule (0005874);spindle pole (0000922)
1418672_at	DOWN in DKO	27384	121639	Akr1c13	6.37	5.89	0.716978	6.64	5.97	0.628507	4.04	3.96	3.83	4.02	4.03	3.83	3.94	4.08	3.81	3.79	aldo-keto reductase activity (0004033)	xenobiotic metabolic process (0006805);oxidation reduction (0055114)	-
1418707_at	DOWN in DKO	67384	31270	Bag4	6.88	6.51	0.773782	7.08	6.29	0.578344	4.19	4.39	3.99	3.95	4	4.49	4.58	4.02	3.81	4.01	protein binding (0005515)	apoptosis (0006915);mRNA modification (0016556);regulation of apoptosis (0042981);protein heterooligomerization (0051291);0071840;0071822	nucleus (0005634);cytoplasm (0005737)
1418715_at	DOWN in DKO;Female Dimorphic;CAGP	75735	56979	Pank1	10.08	8.79	0.408951	10.13	8.85	0.411796	7.4	8.23	9.05	9.57	9.8	7.47	8.49	8.51	8.51	8.89	pantothenate kinase activity (0004594);ATP binding (0005524);0035639	coenzyme A biosynthetic process (0015937);0072521;heterocycle metabolic process (0046483);phosphorylation (0016310)	nucleus (0005634);cytosol (0005829)
1418728_at	DOWN in DKO;Male Dimorphic	20845	297	Star	7.6	6.58	0.493116	7.69	6.49	0.435275	4.44	4.83	5.11	4.32	4.48	4.48	4.79	5.42	5.9	8.81	cholesterol binding (0015485);cholesterol transporter activity (0017127)	bile acid biosynthetic process (0006699);estrogen biosynthetic process (0006703);organic substance transport (0071702);glucocorticoid metabolic process (0008211);C21-steroid hormone metabolic process (0008207);positive regulation of gene expression (0010628);cholesterol transport (0030301);cellular response to interferon-alpha (0035457);cellular lipid metabolic process (0044255);positive regulati…	mitochondrial intermembrane space (0005758);cytosol (0005829);mitochondrial crista (0030061);neuron projection (0043005);neuronal cell body (0043025)
1418760_at	DOWN in DKO	17252	100724	Rdh11	9.13	8.69	0.737135	9.19	8.46	0.602904	6.34	5.98	5.98	5.86	6.04	6.35	5.94	5.97	5.75	6.25	binding (0005488);0052650;alcohol dehydrogenase (NADP+) activity (0008106);retinol dehydrogenase activity (0004745)	steroid metabolic process (0008202);oxidation reduction (0055114);retinol metabolic process (0042572)	endoplasmic reticulum membrane (0005789);integral to membrane (0016021)
1418818_at	DOWN in DKO;Male Dimorphic;CAGP	11830;100046616	20398	Aqp5	7.51	6.7	0.570382	7.43	6.68	0.594604	4.44	5.25	6.34	6.05	5.66	4.63	5.46	6.39	6.91	6.8	water channel activity (0015250)	water transport (0006833);carbon dioxide transport (0015670);saliva secretion (0046541);camera-type eye morphogenesis (0048593);transmembrane transport (0055085)	endoplasmic reticulum (0005783);0071944;integral to plasma membrane (0005887);microvillus (0005902);basal plasma membrane (0009925);apical plasma membrane (0016324)
1418835_at	DOWN in DKO	21664	7203	Phlda1	8.83	7.97	0.550953	8.67	8.21	0.726986	7.9	6.99	7.09	6.35	6.18	7.63	6.86	6.72	5.94	5.47	-	apoptosis (0006915);induction of apoptosis (0006917);FasL biosynthetic process (0045210)	plasma membrane (0005886);0071944;cytoplasmic vesicle membrane (0030659);nucleolus (0005730)
1418892_at	DOWN in DKO;CAGP	80837	56894	Rhoj	8.63	8.12	0.702222	9.06	7.97	0.469761	4.64	6.27	6.95	7.17	7.46	4.62	6.19	6.76	7.26	7.57	GTPase activity (0003924);protein binding (0005515);GTP binding (0005525);0035639	cellular response to stimulus (0051716);Rho protein signal transduction (0007266);regulation of cell shape (0008360);actin cytoskeleton organization (0030036);0071842;0071840;0071841	intracellular (0005622);plasma membrane (0005886);0071944
1418895_at	DOWN in DKO	54353	2919	Skap2	10.32	9.95	0.773782	10.34	9.75	0.664343	8.08	7.85	7.48	7.35	7.3	8.14	7.82	7.58	7.06	7.1	-	negative regulation of cell proliferation (0008285);B cell activation (0042113)	cytosol (0005829);plasma membrane (0005886);0071944
1418901_at	DOWN in DKO	12608	3807	Cebpb	7	6.32	0.624165	7.13	6.13	0.5	4.89	5.22	5.13	5.77	5.92	4.61	5.37	5.45	5.83	6.35	0001071;RNA polymerase II transcription factor activity, enhancer binding (0003705);0000981;transcription factor binding (0008134);transcription activator activity (0016563);glucocorticoid receptor binding (0035259);protein homodimerization activity (0042803);protein heterodimerization activity (0046982)	embryonic placenta development (0001892);transcription, DNA-dependent (0006351);2000112;anti-apoptosis (0006916);induction of apoptosis (0006917);neuron differentiation (0030182);response to lipopolysaccharide (0032496);mammary gland epithelial cell proliferation (0033598);0061180;regulation of interleukin-6 biosynthetic process (0045408);positive regulation of transcription from RNA polymerase I…	nuclear chromatin (0000790);cytoplasm (0005737);nuclear matrix (0016363)
1418969_at	DOWN in DKO	27401	55942	Skp2	11.33	10.93	0.757858	11.49	10.74	0.594604	8.9	8.65	8.43	8.39	8.36	8.96	8.56	8.54	8.5	8.36	ubiquitin-protein ligase activity (0004842);protein binding (0005515);kinase activity (0016301)	G1/S transition of mitotic cell cycle (0000082);G2/M transition of mitotic cell cycle (0000086);protein polyubiquitination (0000209);ubiquitin-dependent protein catabolic process (0006511);negative regulation of survival gene product expression (0008634);phosphorylation (0016310);positive regulation of estrogen receptor signaling pathway (0033148);positive regulation of signal transduction (00099…	nucleoplasm (0005654);SCF ubiquitin ligase complex (0019005)
1418990_at	DOWN in DKO;Male Dimorphic	66607	113790	Ms4a4d	6.61	5.44	0.444421	6.56	5.63	0.524858	4.77	3.87	4.15	3.46	3.23	4.56	4.31	4.12	4.25	5.48	receptor activity (0004872)	signal transduction (0007165);cellular response to stimulus (0051716)	integral to membrane (0016021)
1419029_at	DOWN in DKO	50527	49392	Ero1l	8.5	7.74	0.590496	8.34	7.28	0.479632	5.1	4.89	4.94	5.31	5.15	4.87	4.98	5.06	5.83	5.62	oxidoreductase activity, acting on sulfur group of donors, disulfide as acceptor (0016671);FAD binding (0050660)	protein thiol-disulfide exchange (0006467);transport (0006810);electron transport chain (0022900);endoplasmic reticulum unfolded protein response (0030968);signal transduction (0007165);brown fat cell differentiation (0050873);chaperone mediated protein folding requiring cofactor (0051085)	integral to endoplasmic reticulum membrane (0030176)
1419034_at	DOWN in DKO	12995;100039026	90874	Csnk2a1;Gm10031	9.1	8.49	0.655197	9.18	8.56	0.650671	5.52	5.36	5.52	5.73	5.9	5.57	5.67	5.63	5.71	5.8	protein serine/threonine kinase activity (0004674);ATP binding (0005524);0035639;beta-catenin binding (0008013);protein phosphatase regulator activity (0019888);protein N-terminus binding (0047485)	Wnt receptor signaling pathway (0016055);signal transduction (0007165);cellular response to stimulus (0051716);protein amino acid autophosphorylation (0046777)	protein kinase CK2 complex (0005956);Sin3 complex (0016580);NuRD complex (0016581)
1419038_a_at	DOWN in DKO	12995;100039026	90874	Csnk2a1;Gm10031	9.91	8.75	0.447513	9.85	8.71	0.45376	6.51	5.78	6.06	5.68	5.46	6.37	5.79	6.18	5.7	5.66	protein serine/threonine kinase activity (0004674);ATP binding (0005524);0035639;beta-catenin binding (0008013);protein phosphatase regulator activity (0019888);protein N-terminus binding (0047485)	Wnt receptor signaling pathway (0016055);signal transduction (0007165);cellular response to stimulus (0051716);protein amino acid autophosphorylation (0046777)	protein kinase CK2 complex (0005956);Sin3 complex (0016580);NuRD complex (0016581)
1419058_at	DOWN in DKO	64424	41486	Polr1e	7.72	7.42	0.812252	7.87	7	0.547147	5.73	5.27	5.2	5.69	5.63	5.83	5.42	5.29	5.58	5.51	DNA binding (0003677);DNA-directed RNA polymerase activity (0003899);protein binding (0005515)	rRNA transcription (0009303)	nucleolus (0005730);cytoplasm (0005737);cell junction (0030054);0071944;nucleoplasm (0005654)
1419067_a_at	DOWN in DKO	56715	8720	Rabgef1	9.16	8.46	0.615572	9.11	8.46	0.63728	6.66	6	6.93	7.1	7.09	6.72	6.24	7.04	7.15	7.2	DNA binding (0003677);zinc ion binding (0008270)	endocytosis (0006897);0071840;protein transport (0015031)	early endosome (0005769);recycling endosome (0055037)
1419074_at	DOWN in DKO	68044	48696	Chac2	6.86	6.3	0.678302	7.11	6.28	0.562529	4.71	4.49	4.33	4.51	4.6	4.41	4.66	4.59	4.72	4.75	molecular_function (0003674)	biological_process (0008150)	cellular_component (0005575)
1419092_a_at	DOWN in DKO	20874	22515	Slk	8.38	7.81	0.673617	8.5	7.67	0.562529	6.29	6.38	5.82	5.64	5.62	6.56	6.1	6.15	5.83	5.78	DNA binding (0003677);nuclease activity (0004518);protein serine/threonine kinase activity (0004674);ATP binding (0005524);0035639;identical protein binding (0042802)	nucleotide-excision repair (0006289);apoptosis (0006915);protein amino acid autophosphorylation (0046777)	cytoplasm (0005737);plasma membrane (0005886);0071944
1419102_at	DOWN in DKO	20466	32124	Sin3a	8.51	7.29	0.429283	8.69	7.05	0.320856	6.5	6.43	6.34	6.07	6.42	6.65	6.58	6.46	6.08	6.41	chromatin binding (0003682);transcription factor activity (0003700);0001071;transcription corepressor activity (0003714);0000989;0000988;protein complex binding (0032403)	negative regulation of transcription from RNA polymerase II promoter (0000122);2000112;2000113;in utero embryonic development (0001701);DNA replication (0006260);transcription, DNA-dependent (0006351);aging (0007568);response to organic nitrogen (0010243);cellular protein localization (0034613);negative regulation of apoptosis (0043066);regulation of transcription from RNA polymerase II promoter …	kinetochore (0000776);transcription factor complex (0005667);Sin3 complex (0016580);transcriptional repressor complex (0017053);nucleolus (0005730)
1419112_at	DOWN in DKO;Female Dimorphic	18099;100044468	88836	Nlk	9.53	8.91	0.650671	9.36	8.7	0.632878	7.2	7.36	6.85	6.96	7.55	7.37	7.35	6.89	6.41	6.85	MAP kinase activity (0004707);ATP binding (0005524);0035639;transcription factor binding (0008134);ubiquitin protein ligase binding (0031625);magnesium ion binding (0000287);SH2 domain binding (0042169)	transcription, DNA-dependent (0006351);regulation of transcription, DNA-dependent (0006355);2000112;transforming growth factor beta receptor signaling pathway (0007179);cellular response to stimulus (0051716);Wnt receptor signaling pathway (0016055);protein amino acid autophosphorylation (0046777);negative regulation of Wnt receptor signaling pathway (0030178);negative regulation of signal transd…	nucleus (0005634);cytoplasm (0005737)
1419115_at	DOWN in DKO	66789	49751	Alg14	8.52	7.98	0.687771	8.59	7.77	0.566442	5.46	4.84	5.13	5.27	5.26	5.43	5.01	5.3	5.3	5.47	N-acetylglucosaminyldiphosphodolichol N-acetylglucosaminyltransferase activity (0004577)	dolichol-linked oligosaccharide biosynthetic process (0006488)	endoplasmic reticulum membrane (0005789);integral to membrane (0016021)
1419126_at	UP in DKO	15438	8409	Hoxd9	9.68	10.18	1.41421	9.61	10.26	1.56917	8	8.06	8.11	8.08	7.83	8.15	8.05	8.13	8.51	8.85	transcription factor activity (0003700);0001071;transcription activator activity (0016563);sequence-specific DNA binding (0043565)	transcription, DNA-dependent (0006351);2000112;skeletal muscle tissue development (0007519);adult locomotory behavior (0008344);anterior/posterior pattern formation (0009952);proximal/distal pattern formation (0009954);mammary gland development (0030879);embryonic forelimb morphogenesis (0035115);hindlimb morphogenesis (0035137);positive regulation of transcription from RNA polymerase II promoter…	nucleus (0005634)
1419140_at	UP in DKO	11481	863	Acvr2b	9.35	10.15	1.7411	9.31	9.86	1.46409	8.06	7.64	7.53	7.19	6.89	7.95	7.62	7.51	6.98	6.65	protein serine/threonine/tyrosine kinase activity (0004712);ATP binding (0005524);0035639;activin receptor activity (0017002);metal ion binding (0046872);activin binding (0048185);inhibin beta-A binding (0048186);inhibin beta-B binding (0048187);transforming growth factor beta binding (0050431)	gastrulation with mouth forming second (0001702);kidney development (0001822);protein amino acid phosphorylation (0006468);signal transduction (0007165);cellular response to stimulus (0051716);determination of left/right symmetry (0007368);mesoderm development (0007498);heart development (0007507);0072358;0072359;response to glucose stimulus (0009749);post-embryonic development (0009791);anterior…	cytoplasm (0005737);plasma membrane (0005886);0071944;cell surface (0009986);integral to membrane (0016021)
1419147_at	DOWN in DKO;Female Dimorphic	56739	3768	Rec8	7.76	7.1	0.632878	7.89	7.48	0.752623	5.5	5.48	5.12	5.98	7.16	4.97	5.82	4.57	4.5	4.2	protein binding (0005515)	oocyte maturation (0001556);anatomical structure development (0048856);chromosome segregation (0007059);synapsis (0007129);0071842;0071840;0071841;male meiosis I (0007141);spermatid development (0007286)	nuclear lumen (0031981);condensed nuclear chromosome, centromeric region (0000780);lateral element (0000800);male germ cell nucleus (0001673);meiotic cohesin complex (0030893)
1419152_at	DOWN in DKO	68026	8829	2810417H13Rik;Paf	8.41	7.67	0.598739	8.42	7.96	0.726986	6.91	6.66	5.86	5.47	5.5	6.89	6.67	6	5.86	6.1	-	-	nucleus (0005634);mitochondrion (0005739)
1419162_s_at	DOWN in DKO	100037258	2486	Dnajc3	8.21	7.74	0.721965	8.4	7.72	0.624165	5.92	5.58	5.45	5.45	5.67	5.78	5.76	5.83	5.8	5.89	protein kinase inhibitor activity (0004860);heat shock protein binding (0031072);unfolded protein binding (0051082);chaperone binding (0051087);misfolded protein binding (0051787)	protein folding (0006457);negative regulation of protein kinase activity (0006469);regulation of protein amino acid phosphorylation (0001932);response to unfolded protein (0006986);proteolysis involved in cellular protein catabolic process (0051603)	cytosol (0005829);endoplasmic reticulum lumen (0005788)
1419245_at	DOWN in DKO	68365	48679	Rab14	7.66	6.78	0.543367	7.83	6.89	0.521233	4.38	4.17	4.03	4.04	4.28	4.32	4.14	4.05	4.22	4.42	glycoprotein binding (0001948);GTPase activity (0003924);GTP binding (0005525);0035639;GDP binding (0019003)	GTP catabolic process (0006184);0072521;0072523;small GTPase mediated signal transduction (0007264);cellular response to stimulus (0051716);body fluid secretion (0007589);protein transport (0015031);regulation of protein localization (0032880);apical protein localization (0045176)	early endosome (0005769);0071944;apical plasma membrane (0016324);transport vesicle (0030133);lamellar body (0042599)
1419247_at	DOWN in DKO;Female Dimorphic;CAGP	19735	2192	Rgs2	10.42	9.72	0.615572	10.37	9.59	0.582367	6.82	7.85	8.61	9.11	9.32	7.1	8	8.28	7.61	7.6	signal transducer activity (0004871);GTPase activator activity (0005096)	cell cycle (0007049);G-protein coupled receptor protein signaling pathway (0007186);signal transduction (0007165);cellular response to stimulus (0051716);negative regulation of signal transduction (0009968);negative regulation of response to stimulus (0048585);positive regulation of GTPase activity (0043547);brown fat cell differentiation (0050873);negative regulation of cardiac muscle hypertroph…	nucleus (0005634);plasma membrane (0005886);0071944;cytosol (0005829)
1419248_at	DOWN in DKO;Female Dimorphic;CAGP	19735	2192	Rgs2	10.8	10.09	0.61132	10.8	10.21	0.664343	7.48	8.35	9.11	9.78	9.62	7.51	8.43	8.59	8.22	8.01	signal transducer activity (0004871);GTPase activator activity (0005096)	cell cycle (0007049);G-protein coupled receptor protein signaling pathway (0007186);signal transduction (0007165);cellular response to stimulus (0051716);negative regulation of signal transduction (0009968);negative regulation of response to stimulus (0048585);positive regulation of GTPase activity (0043547);brown fat cell differentiation (0050873);negative regulation of cardiac muscle hypertroph…	nucleus (0005634);plasma membrane (0005886);0071944;cytosol (0005829)
1419254_at	DOWN in DKO	17768	21321	Mthfd2	7.94	7.4	0.687771	8.31	7.12	0.438303	6.27	6.06	5.3	5.28	5.67	6.42	6.02	5.42	5.73	6.49	magnesium ion binding (0000287);methenyltetrahydrofolate cyclohydrolase activity (0004477);methylenetetrahydrofolate dehydrogenase (NAD+) activity (0004487);methylenetetrahydrofolate dehydrogenase (NADP+) activity (0004488);phosphate binding (0042301)	one-carbon metabolic process (0006730);folic acid and derivative biosynthetic process (0009396);pteridine and derivative biosynthetic process (0042559);tetrahydrofolate metabolic process (0046653);oxidation reduction (0055114)	mitochondrion (0005739)
1419256_at	DOWN in DKO	20742	2354	Spnb2;Sptbn1	10.76	9.65	0.463294	10.97	8.75	0.214641	7.54	7.56	7.86	8.09	8.2	7.8	7.57	7.99	7.82	7.9	actin binding (0003779);structural constituent of cytoskeleton (0005200);calmodulin binding (0005516);protein complex binding (0032403)	common-partner SMAD protein phosphorylation (0007182);signal transduction (0007165);cellular response to stimulus (0051716);SMAD protein nuclear translocation (0007184);actin filament capping (0051693);cellular component organization (0016043);0071840	nucleolus (0005730);cytosol (0005829);plasma membrane (0005886);0071944;spectrin (0008091);cuticular plate (0032437);protein complex (0043234);M band (0031430)
1419266_at	DOWN in DKO	18045	38149	Nfyb	9.93	9.1	0.562529	9.91	8.84	0.476319	6.69	6.31	6.31	6.54	6.32	6.61	6.36	6.39	6.32	6.15	transcription factor activity (0003700);0001071;sequence-specific DNA binding (0043565);transcription repressor binding (0070491);transcription factor binding (0008134)	transcription, DNA-dependent (0006351);2000112;positive regulation of transcription, DNA-dependent (0045893)	CCAAT-binding factor complex (0016602)
1419277_at	DOWN in DKO	170707;674195	12988	Usp48;LOC674195	9.63	8.27	0.389582	9.61	7.66	0.258816	6.35	5.63	5.98	6.11	5.87	6.4	5.61	5.91	6.05	6.11	ubiquitin thiolesterase activity (0004221);cysteine-type peptidase activity (0008234)	ubiquitin-dependent protein catabolic process (0006511)	nucleus (0005634);mitochondrion (0005739);membrane raft (0045121);postsynaptic membrane (0045211)
1419285_s_at	UP in DKO	54151	32791	Cyhr1	6.48	7.14	1.58008	6.57	6.85	1.21419	4.99	5.06	5.14	5.01	4.85	5.13	4.93	4.99	4.8	5.14	ubiquitin-protein ligase activity (0004842);protein binding (0005515);zinc ion binding (0008270)	protein ubiquitination (0016567)	nuclear envelope (0005635);perinuclear region of cytoplasm (0048471)
1419291_x_at	UP in DKO	14455	-	Gas5	12.08	12.68	1.51572	12.01	12.64	1.54756	9.28	9.31	9.59	9.9	9.93	9.3	9.37	9.54	9.61	9.73	-	-	-
1419298_at	DOWN in DKO;Male Dimorphic	269823	37371	Pon3	6.77	6.32	0.732043	6.95	6.2	0.594604	4.59	4.79	4.21	4.33	4.97	4.56	4.55	4.49	4.35	5.96	aryldialkylphosphatase activity (0004063);arylesterase activity (0004064);protein homodimerization activity (0042803);metal ion binding (0046872)	dephosphorylation (0016311);aromatic compound catabolic process (0019439);carboxylic acid catabolic process (0046395)	microsome (0005792);extracellular space (0005615)
1419301_at	DOWN in DKO	14366	7325	Fzd4	9.65	8.81	0.558644	9.55	8.48	0.476319	9.08	8.38	8.32	7.24	7.15	9.19	8.33	8.2	7.18	7.23	G-protein coupled receptor activity (0004930);Wnt-protein binding (0017147);cytokine binding (0019955);PDZ domain binding (0030165);protein homodimerization activity (0042803);Wnt receptor activity (0042813);protein heterodimerization activity (0046982)	ovum-producing ovary development (0061039);0072358;0072359;vasculogenesis (0001570);signal transduction (0007165);cellular response to stimulus (0051716);G-protein coupled receptor protein signaling pathway (0007186);Wnt receptor signaling pathway, calcium modulating pathway (0007223);0035567;sensory perception of sound (0007605);embryonic development (0009790);regulation of gene-specific transcr…	cytoplasm (0005737);plasma membrane (0005886);0071944;cell surface (0009986);integral to membrane (0016021);cell projection (0042995)
1419304_at	UP in DKO	20997	2393	T	5.32	6.87	2.92817	5.19	5.55	1.28343	3.08	2.93	2.73	2.83	2.74	2.85	2.77	2.92	2.83	2.86	transcription factor activity (0003700);0001071;protein binding (0005515);sequence-specific DNA binding (0043565)	vasculogenesis (0001570);0072358;0072359;somitogenesis (0001756);neural plate morphogenesis (0001839);neural tube closure (0001843);transcription, DNA-dependent (0006351);2000112;positive regulation of cell proliferation (0008284);reproductive process (0022414);notochord development (0030903);tail morphogenesis (0035121);positive regulation of transcription from RNA polymerase II promoter (004594…	nucleus (0005634);cytoplasm (0005737)
1419313_at	UP in DKO	12455;100047121	947	Ccnt1	7.89	8.62	1.65864	7.82	8.75	1.90528	6.97	6.97	6.65	6.56	6.69	6.9	6.92	6.73	6.44	6.7	protein binding (0005515);promoter binding (0010843);0000975;0001067;snRNA binding (0017069)	transcription, DNA-dependent (0006351);regulation of transcription, DNA-dependent (0006355);2000112;protein amino acid phosphorylation (0006468);cell cycle (0007049);cell division (0051301)	nucleolus (0005730);positive transcription elongation factor complex b (0008024)
1419329_at	UP in DKO	20410	4218	Sorbs3	8.54	9.05	1.42405	8.42	9.3	1.84038	6.68	6.9	7.21	6.83	6.98	6.74	6.98	7.37	7.13	7.27	transcription factor binding (0008134);vinculin binding (0017166)	negative regulation of transcription from RNA polymerase II promoter (0000122);2000112;2000113;muscle contraction (0006936);cell-substrate adhesion (0031589);positive regulation of MAPKKK cascade (0043410);positive regulation of response to stimulus (0048584);positive regulation of stress fiber assembly (0051496)	nucleus (0005634);cytoplasm (0005737);cytoskeleton (0005856);focal adhesion (0005925);0071944
1419355_at	DOWN in DKO	93691	2751	Klf7	7.67	7.09	0.668964	7.72	6.87	0.554785	5	5.12	5.04	5.12	5.88	4.84	5.15	4.74	4.51	5.34	transcription factor activity (0003700);0001071;zinc ion binding (0008270)	transcription, DNA-dependent (0006351);2000112;0071842;0071840;0071841;axon guidance (0007411);chemotaxis (0006935);positive regulation of transcription, DNA-dependent (0045893);dendrite morphogenesis (0048813)	nucleus (0005634)
1419356_at	DOWN in DKO;Female Dimorphic	93691	2751	Klf7	6.71	5.92	0.578344	6.86	5.78	0.473029	5.88	6.08	6.08	6.65	7.1	5.7	5.94	5.9	5.76	6.52	transcription factor activity (0003700);0001071;zinc ion binding (0008270)	transcription, DNA-dependent (0006351);2000112;0071842;0071840;0071841;axon guidance (0007411);chemotaxis (0006935);positive regulation of transcription, DNA-dependent (0045893);dendrite morphogenesis (0048813)	nucleus (0005634)
1419431_at	DOWN in DKO;Female Dimorphic;CAGP	13874	1097	Ereg	7.99	5.58	0.188156	7.18	5.8	0.384219	3.42	6.15	7.04	7.15	6.14	4.28	6.72	6.06	3.7	3.23	epidermal growth factor receptor binding (0005154);growth factor activity (0008083)	angiogenesis (0001525);0072358;0072359;ovarian cumulus expansion (0001550);ovum-producing ovary development (0061039);oocyte maturation (0001556);positive regulation of cytokine production (0001819);female meiosis (0007143);epidermal growth factor receptor signaling pathway (0007173);cell-cell signaling (0007267);negative regulation of cell proliferation (0008285);mRNA transcription (0009299);org…	extracellular space (0005615);plasma membrane (0005886);0071944;integral to membrane (0016021)
1419442_at	DOWN in DKO;CAGP	17181	20538	Matn2	7.87	7.04	0.562529	8.16	7.26	0.535887	5.42	6.04	6.86	7.68	7.4	5.42	6.16	6.6	7.25	7.07	-	-	proteinaceous extracellular matrix (0005578)
1419455_at	DOWN in DKO;Female Dimorphic;CAGP	16155	523	Il10rb	7.9	7.15	0.594604	8.13	7.31	0.566442	4.77	5.66	6.73	7.16	7.62	4.67	6.04	6.44	6.1	6.78	interleukin-10 receptor activity (0004920)	blood coagulation (0007596)	integral to membrane (0016021)
1419457_at	UP in DKO	110596	8078	Rgnef	7.37	8.03	1.58008	7.49	7.88	1.31039	5.53	5.2	5.36	5.17	5.33	5.38	5.16	5.32	5.39	5.26	RNA binding (0003723);Rho guanyl-nucleotide exchange factor activity (0005089);protein binding (0005515);metal ion binding (0046872)	central nervous system neuron axonogenesis (0021955);0071842;0071840;0071841;regulation of Rho protein signal transduction (0035023);regulation of response to stimulus (0048583);intracellular signal transduction (0035556);cellular response to stimulus (0051716);regulation of catalytic activity (0050790);regulation of metabolic process (0019222);neurofilament cytoskeleton organization (0060052)	cytoplasm (0005737);plasma membrane (0005886);0071944
1419459_a_at	DOWN in DKO	67075	100678	Magt1	9.92	9.47	0.732043	10.17	9.41	0.590496	7.44	7.49	7.37	6.82	7.74	7.52	7.59	7.42	6.96	7.38	molecular_function (0003674)	cell redox homeostasis (0045454)	oligosaccharyltransferase complex (0008250);integral to membrane (0016021)
1419469_at	DOWN in DKO	14696	69140	Gnb4	9.44	8.37	0.476319	9.48	8.24	0.423373	6.32	6.51	6.42	6.45	6.63	6.19	6.45	6.6	6.57	7.12	GTPase activity (0003924);signal transducer activity (0004871)	signal transduction (0007165);G-protein coupled receptor protein signaling pathway (0007186);cellular response to glucagon stimulus (0071377)	heterotrimeric G-protein complex (0005834);extrinsic to internal side of plasma membrane (0031234);0071944
1419485_at	DOWN in DKO	17300	20373	Foxc1	8.84	8.35	0.712025	9.04	8.37	0.628507	7.9	7.7	6.99	4.18	3.56	7.86	7.53	6.95	4.45	4.49	double-stranded DNA binding (0003690);0001071;specific RNA polymerase II transcription factor activity (0003704);RNA polymerase II transcription factor activity, enhancer binding (0003705);0000981;transcription factor binding (0008134);DNA bending activity (0008301);promoter binding (0010843);0000975;0001067;transcription activator activity (0016563);specific transcriptional repressor activity (0…	ossification (0001503);ovarian follicle development (0001541);ovum-producing ovary development (0061039);0072358;0072359;vasculogenesis (0001570);metanephros development (0001656);ureteric bud development (0001657);in utero embryonic development (0001701);somitogenesis (0001756);lymphangiogenesis (0001946);blood vessel remodeling (0001974);transcription, DNA-dependent (0006351);2000112;anti-apopt…	transcription factor complex (0005667);nuclear heterochromatin (0005720)
1419494_a_at	DOWN in DKO;Male Dimorphic	21985	-	Tpd52	8.75	8.2	0.68302	8.8	8.21	0.664343	6.94	6.84	6.43	6.5	6.27	6.94	6.65	6.78	7.06	6.76	calcium ion binding (0005509);protein homodimerization activity (0042803);protein heterodimerization activity (0046982)	B cell differentiation (0030183)	endoplasmic reticulum (0005783);perinuclear region of cytoplasm (0048471)
1419497_at	DOWN in DKO	12576	2999	Cdkn1b	7.37	5.93	0.368567	7.66	5.73	0.262429	3.7	4.12	3.77	3.78	4.99	4.04	3.76	3.5	3.21	3.72	cyclin-dependent protein kinase inhibitor activity (0004861);protein phosphatase binding (0019903);Hsp70 protein binding (0030544);protein complex binding (0032403);chaperone binding (0051087)	G1/S transition of mitotic cell cycle (0000082);potassium ion transport (0006813);induction of apoptosis (0006917);cell cycle arrest (0007050);sensory perception of sound (0007605);positive regulation of cell proliferation (0008284);negative regulation of cell growth (0030308);cellular component organization (0016043);0071840;positive regulation of microtubule polymerization (0031116);negative re…	nucleoplasm (0005654);endosome (0005768);cytosol (0005829);protein complex (0043234)
1419506_at	DOWN in DKO	14593	31267	Ggps1	8.04	7.04	0.5	8.23	7.26	0.510506	6.88	6.52	6.63	5.89	6.41	6.65	6.62	6.63	6.15	6.71	dimethylallyltranstransferase activity (0004161);farnesyltranstransferase activity (0004311);geranyltranstransferase activity (0004337);metal ion binding (0046872)	isoprenoid biosynthetic process (0008299)	soluble fraction (0005625);cytoplasm (0005737)
1419519_at	DOWN in DKO	16000	515	Igf1	9.08	8.31	0.586417	9.39	8.18	0.432269	5.22	6.34	6.08	5.71	6.33	5.27	6.37	5.96	4.77	5.64	insulin receptor binding (0005158);insulin-like growth factor receptor binding (0005159);hormone activity (0005179);steroid binding (0005496);growth factor activity (0008083)	blood vessel remodeling (0001974);regulation of translation (0006417);2000112;anti-apoptosis (0006916);memory (0007613);negative regulation of cell proliferation (0008285);glial cell differentiation (0010001);positive regulation of gene-specific transcription from RNA polymerase II promoter (0010552);positive regulation of phosphoinositide 3-kinase cascade (0014068);positive regulation of respons…	interstitial matrix (0005614);extracellular space (0005615)
1419552_at	DOWN in DKO	52665	23106	Echdc1	8.91	8.47	0.737135	9.11	8.44	0.628507	6.4	5.97	5.59	5.84	5.83	6.28	6.06	5.77	5.83	6.25	catalytic activity (0003824)	metabolic process (0008152)	cellular_component (0005575)
1419576_at	UP in DKO	15408	4640	Hoxb13	5.39	6.47	2.11404	5.53	5.94	1.32869	3.39	3.51	3.41	3.25	3.54	3.31	3.56	3.41	3.21	3.46	transcription factor activity (0003700);0001071;protein binding (0005515);sequence-specific DNA binding (0043565)	transcription, DNA-dependent (0006351);regulation of transcription, DNA-dependent (0006355);2000112;regulation of growth (0040008);prostate epithelial cord arborization involved in prostate glandular acinus morphogenesis (0060527);epithelial cell maturation involved in prostate gland development (0060743)	transcription factor complex (0005667)
1419606_a_at	DOWN in DKO;Female Dimorphic;CAGP	21955	20704	Tnnt1	8.62	7.96	0.632878	8.81	7.78	0.48971	5.58	6.52	7.61	8.04	8.15	5.76	6.65	7.37	6.88	7.22	tropomyosin binding (0005523);troponin T binding (0031014)	slow-twitch skeletal muscle fiber contraction (0031444);negative regulation of muscle contraction (0045932)	troponin complex (0005861)
1419616_at	DOWN in DKO	12168	929	Bmpr2	9.19	7.61	0.334482	9.31	7.48	0.281265	5.12	5.29	4.87	4.41	4.74	5.16	5.05	4.88	4.63	5.11	transforming growth factor beta receptor activity (0005024);ATP binding (0005524);0035639;growth factor binding (0019838);metal ion binding (0046872)	mesoderm formation (0001707);positive regulation of endothelial cell proliferation (0001938);positive regulation of epithelial cell proliferation (0050679);negative regulation of systemic arterial blood pressure (0003085);transcription from RNA polymerase II promoter (0006366);protein amino acid phosphorylation (0006468);signal transduction (0007165);cellular response to stimulus (0051716);anteri…	0071944;integral to plasma membrane (0005887);cell surface (0009986)
1419641_at	DOWN in DKO	19291	69087	Purb	9.23	8.64	0.664343	9.21	8.76	0.732043	6.96	7	6.81	6.76	7.04	6.89	6.99	6.84	6.86	7	translation repressor activity, nucleic acid binding (0000900);single-stranded DNA binding (0003697);transcription factor activity (0003700);0001071;mRNA binding (0003729);transcription factor binding (0008134);specific transcriptional repressor activity (0016566);purine-rich negative regulatory element binding (0032422);0000975;0001067;SMAD binding (0046332);double-stranded telomeric DNA binding…	transcription, DNA-dependent (0006351);2000112;apoptosis (0006915);cell proliferation (0008283);negative regulation of translation (0017148);2000113;cell differentiation (0030154);negative regulation of transcription, DNA-dependent (0045892);DNA unwinding involved in replication (0006268)	DNA replication factor A complex (0005662);nuclear lumen (0031981)
1419652_s_at	UP in DKO	67149	11566	Nkain1	7.82	8.43	1.52626	7.92	8.35	1.34723	6.8	6.45	6.18	6.22	6.02	6.69	6.41	6.16	5.85	5.67	-	-	plasma membrane (0005886);0071944;integral to membrane (0016021)
1419667_at	DOWN in DKO	24051	195	Sgcb	8.01	7.69	0.80107	8.11	7.46	0.63728	5.64	5.97	5.92	6.2	6.51	5.67	5.76	6.04	6.21	6.49	-	cytoskeleton organization (0007010);0071842;0071840;0071841;cellular membrane organization (0016044)	cytoplasm (0005737);cytoskeleton (0005856);0071944;integral to plasma membrane (0005887);sarcoglycan complex (0016012);sarcolemma (0042383)
1419708_at	DOWN in DKO;Female Dimorphic;CAGP	22420	4756	Wnt6	8.03	7.25	0.582367	8.22	7.31	0.532185	4.92	6.45	7.18	7.89	8.51	5.07	6.67	6.94	7.62	7.87	G-protein-coupled receptor binding (0001664);signal transducer activity (0004871)	branching involved in ureteric bud morphogenesis (0001658);signal transduction (0007165);cellular response to stimulus (0051716);Wnt receptor signaling pathway, calcium modulating pathway (0007223);0035567;axis specification (0009798);anterior/posterior pattern formation (0009952);negative regulation of gene-specific transcription from RNA polymerase II promoter (0010553);2000112;2000113;odontoge…	proteinaceous extracellular matrix (0005578);extracellular space (0005615);plasma membrane (0005886);0071944;cell surface (0009986)
1419710_at	UP in DKO	104079	5227	Nxph3	8.02	8.35	1.25701	7.96	8.57	1.52626	6.38	6.5	6.37	6.21	6.09	6.36	6.36	6.39	6.15	6.26	receptor binding (0005102)	-	extracellular region (0005576)
1419734_at	UP in DKO	11461	110648	Actb	10.51	11.79	2.42839	10.17	11.94	3.41054	7.98	8.51	7.98	7.5	8.06	7.77	8.37	7.91	7.46	8.03	kinesin binding (0019894);protein kinase binding (0019901);nitric-oxide synthase binding (0050998);ATP binding (0005524);0035639	axonogenesis (0007409);0071842;0071840;0071841	soluble fraction (0005625);cytosol (0005829);axon (0030424);ribonucleoprotein complex (0030529);cortical cytoskeleton (0030863);0071944;NuA4 histone acetyltransferase complex (0035267);MLL5-L complex (0070688)
1419743_s_at	UP in DKO	59035	10990	Carm1	10.57	11.18	1.52626	10.54	11.34	1.7411	8.82	8.75	8.8	8.49	8.52	8.71	8.74	8.75	8.46	8.7	0000989;0000988;histone-arginine N-methyltransferase activity (0008469);promoter binding (0010843);0000975;0001067;ligand-dependent nuclear receptor transcription coactivator activity (0030374);protein homodimerization activity (0042803);histone acetyl-lysine binding (0070577);0035642;protein-arginine omega-N asymmetric methyltransferase activity (0035242)	transcription, DNA-dependent (0006351);regulation of transcription, DNA-dependent (0006355);2000112;positive regulation of cell proliferation (0008284);pathogenesis (0009405);0071842;0071840;0071841;steroid hormone receptor signaling pathway (0030518);signal transduction (0007165);cellular response to stimulus (0051716);regulation of estrogen receptor signaling pathway (0033146);regulation of sig…	nucleus (0005634);cytosol (0005829)
1419749_at	DOWN in DKO	13434	3249	Trdmt1	8.29	7.85	0.737135	8.49	7.88	0.655197	5.98	5.47	5.47	5.67	5.49	5.89	5.57	5.69	5.93	5.97	DNA binding (0003677);RNA binding (0003723);tRNA (cytosine-5-)-methyltransferase activity (0016428)	DNA methylation (0006306);tRNA methylation (0030488)	nucleus (0005634)
1419805_s_at	DOWN in DKO	14593;434616;100045315	31267	Ggps1;Gm5630	7.75	7.08	0.628507	7.93	7.29	0.641713	5.57	5.37	5.22	5.25	5.52	5.51	5.52	5.36	5.36	5.45	dimethylallyltranstransferase activity (0004161);farnesyltranstransferase activity (0004311);geranyltranstransferase activity (0004337);metal ion binding (0046872)	isoprenoid biosynthetic process (0008299)	soluble fraction (0005625);cytoplasm (0005737)
1419821_s_at	DOWN in DKO;Female Dimorphic	15926	21195	Idh1	10.14	9.22	0.528509	10.12	9.29	0.562529	7.88	7.8	7.8	8.39	8.63	7.7	7.94	7.83	7.67	8.03	magnesium ion binding (0000287);isocitrate dehydrogenase (NADP+) activity (0004450);protein homodimerization activity (0042803);NADP or NADPH binding (0050661);NAD or NADH binding (0051287)	glyoxylate cycle (0006097);tricarboxylic acid cycle (0006099);oxidation reduction (0055114);isocitrate metabolic process (0006102);2-oxoglutarate metabolic process (0006103);NADPH regeneration (0006740);0072524;heterocycle metabolic process (0046483);glutathione metabolic process (0006749);cellular amino acid metabolic process (0006520);response to oxidative stress (0006979);response to organic c…	soluble fraction (0005625);mitochondrion (0005739);cytosol (0005829)
1419873_s_at	UP in DKO	12978	3817	Csf1r	7.03	7.62	1.50525	7.09	7.83	1.67018	4.84	5.45	5.43	5.33	4.77	4.87	5.37	5.49	5.21	5.06	transmembrane receptor protein tyrosine kinase activity (0004714);ATP binding (0005524);0035639;cytokine binding (0019955);protein homodimerization activity (0042803)	protein amino acid phosphorylation (0006468);transmembrane receptor protein tyrosine kinase signaling pathway (0007169);signal transduction (0007165);cellular response to stimulus (0051716);cell proliferation (0008283);positive regulation of osteoclast differentiation (0045672);2000026	plasma membrane (0005886);0071944;integral to membrane (0016021);receptor complex (0043235)
1419921_s_at	UP in DKO	252870	2592	Usp7	8.02	8.28	1.19748	7.8	8.71	1.87905	5.97	6.38	5.85	5.66	6.06	5.77	6.21	5.97	5.55	6.3	p53 binding (0002039);ubiquitin thiolesterase activity (0004221);ubiquitin-specific protease activity (0004843);protein C-terminus binding (0008022);transcription factor binding (0008134);ubiquitin protein ligase binding (0031625);protein homodimerization activity (0042803)	ubiquitin-dependent protein catabolic process (0006511);induction of apoptosis (0006917);multicellular organismal development (0007275);protein deubiquitination (0016579);regulation of protein stability (0031647);regulation of transcription factor activity (0051090);regulation of transcription, DNA-dependent (0006355);2000112	cytoplasm (0005737);PML body (0016605)
1419943_s_at	DOWN in DKO;Male Dimorphic	268697	124696	Ccnb1	10.03	9.56	0.721965	10.06	9.4	0.632878	8.88	8.48	7.91	7.95	7.63	8.89	8.44	7.96	8.34	8.23	protein kinase binding (0019901);protein complex binding (0032403);histone kinase activity (0035173)	mitotic prometaphase (0000236);0071842;0071840;0071841;oocyte maturation (0001556);anatomical structure development (0048856);in utero embryonic development (0001701);negative regulation of protein amino acid phosphorylation (0001933);protein complex assembly (0006461);0071822;mitotic metaphase plate congression (0007080);negative regulation of gene expression (0010629);histone phosphorylation (0…	spindle pole (0000922);outer kinetochore of condensed nuclear chromosome (0000942);membrane fraction (0005624);soluble fraction (0005625);nucleoplasm (0005654);cytosol (0005829);microtubule organizing center (0005815)
1420023_at	DOWN in DKO	225363	3475	Etf1	7.48	6.83	0.63728	7.51	6.96	0.68302	5.17	4.56	4.8	4.87	4.21	4.88	4.59	4.86	4.82	4.31	RNA binding (0003723);translation release factor activity, codon specific (0016149)	translational termination (0006415);0071840;0071842;0071841;0071845;0071822;protein amino acid methylation (0006479);interspecies interaction between organisms (0044419)	cytoplasm (0005737)
1420037_at	UP in DKO	11946	2985	Atp5a1	8.56	9.02	1.37554	8.42	9.07	1.56917	4.83	4.91	4.6	4.49	4.7	4.56	4.93	4.54	4.41	4.71	ATP binding (0005524);0035639;MHC class I protein binding (0042288);eukaryotic cell surface binding (0043499);ADP binding (0043531);hydrogen ion transporting ATP synthase activity, rotational mechanism (0046933);proton-transporting ATPase activity, rotational mechanism (0046961)	negative regulation of endothelial cell proliferation (0001937);negative regulation of epithelial cell proliferation (0050680);ADP biosynthetic process (0006172);0072521;0072522;heterocycle biosynthetic process (0018130);ATP catabolic process (0006200);0072523;lipid metabolic process (0006629);embryonic development (0009790);ATP synthesis coupled proton transport (0015986);ATP hydrolysis coupled …	mitochondrial proton-transporting ATP synthase complex, catalytic core F(1) (0000275);mitochondrial matrix (0005759);plasma membrane (0005886);0071944
1420088_at	DOWN in DKO	18035	7863	Nfkbia	11.52	10.7	0.566442	11.44	10.59	0.554785	7.96	8.21	8.68	9.03	8.97	8.07	8.35	8.8	8.99	9.19	nuclear localization sequence binding (0008139);heat shock protein binding (0031072);ubiquitin protein ligase binding (0031625);protein complex binding (0032403);identical protein binding (0042802);NF-kappaB binding (0051059)	protein import into nucleus, translocation (0000060);MyD88-dependent toll-like receptor signaling pathway (0002755);MyD88-independent toll-like receptor signaling pathway (0002756);anti-apoptosis (0006916);cytoplasmic sequestering of NF-kappaB (0007253);negative regulation of transmembrane transport (0034763);positive regulation of gene-specific transcription from RNA polymerase II promoter (0010…	nucleus (0005634);cytosol (0005829);plasma membrane (0005886);0071944;protein complex (0043234)
1420091_s_at	DOWN in DKO	338467	32257	Morc3	9.7	9.1	0.659754	9.61	9.14	0.721965	7.64	7.35	7.51	8.14	8.01	7.5	7.47	7.57	7.8	7.82	ATP binding (0005524);0035639;zinc ion binding (0008270)	cell aging (0007569);post-embryonic development (0009791);peptidyl-serine phosphorylation (0018105);negative regulation of fibroblast proliferation (0048147);protein stabilization (0050821);maintenance of protein location in nucleus (0051457);0072595	aggresome (0016235);PML body (0016605);intermediate filament cytoskeleton (0045111)
1420170_at	DOWN in DKO	17886	68257	Myh9	8.48	7.92	0.678302	8.45	7.69	0.590496	5.73	5.41	5.56	4.97	5.07	5.49	5.11	5.5	5.32	5.63	microfilament motor activity (0000146);calmodulin binding (0005516);ATP binding (0005524);0035639;actin-dependent ATPase activity (0030898);protein homodimerization activity (0042803);protein anchor (0043495);ADP binding (0043531);actin filament binding (0051015)	meiotic spindle organization (0000212);0071842;0071840;0071841;cell morphogenesis involved in differentiation (0000904);cytokinesis (0000910);angiogenesis (0001525);0072358;0072359;in utero embryonic development (0001701);establishment of T cell polarity (0001768);ATP catabolic process (0006200);0072521;0072523;membrane protein ectodomain proteolysis (0006509);meiotic metaphase I (0007132);myobla…	stress fiber (0001725);ruffle (0001726);immunological synapse (0001772);0071944;uropod (0001931);nucleus (0005634);spindle (0005819);actomyosin contractile ring (0005826);cytosol (0005829);cell-cell adherens junction (0005913);myosin complex (0016459);cortical cytoskeleton (0030863);neuromuscular junction (0031594);cleavage furrow (0032154)
1420191_s_at	DOWN in DKO	224019	85369	Tmem191c	7.19	6.33	0.550953	7.08	6.46	0.650671	3.85	3.81	4.72	5.64	6.05	4.04	3.98	4.46	4.81	4.96	molecular_function (0003674)	biological_process (0008150)	integral to membrane (0016021)
1420259_at	DOWN in DKO	67451	3364	Pkp2	6.48	5.72	0.590496	6.38	5.94	0.737135	3.23	3.59	3.42	3.64	3.46	3.23	4.11	3.24	3.25	3.14	binding (0005488)	heart development (0007507);0072358;0072359;cell-cell adhesion (0016337)	adherens junction (0005912);0071944
1420340_at	DOWN in DKO	211660	23487	Cspp1	6.15	5.5	0.63728	6.32	5.42	0.535887	3.77	3.75	3.36	3.43	3.21	3.42	3.44	3.45	3.32	3.16	molecular_function (0003674)	biological_process (0008150)	microtubule (0005874);microtubule organizing center (0005815);spindle (0005819)
1420371_at	DOWN in DKO	20650	4911	Sntb2	6.63	6.22	0.752623	6.73	6	0.602904	4.48	4.99	4.65	4.32	4.68	4.42	5.02	4.65	4.57	4.85	actin binding (0003779);calmodulin binding (0005516)	-	microtubule (0005874);cell junction (0030054);0071944;synapse (0045202);transport vesicle membrane (0030658)
1420372_at	DOWN in DKO	20650	4911	Sntb2	8.89	8.17	0.607097	9.07	7.65	0.373712	5.9	5.96	6.14	6.12	6.56	5.97	6.05	6.36	6.48	6.41	actin binding (0003779);calmodulin binding (0005516)	-	microtubule (0005874);cell junction (0030054);0071944;synapse (0045202);transport vesicle membrane (0030658)
1420384_at	DOWN in DKO	68018	4173	Col4a3bp	8.31	7.27	0.486327	8.52	7.4	0.460094	4.4	4.29	4.27	4.45	4.55	4.19	4.27	4.31	4.42	4.42	kinase activity (0016301)	cell morphogenesis (0000902);0071840;in utero embryonic development (0001701);heart morphogenesis (0003007);0072358;0072359;ceramide metabolic process (0006672);lipid transport (0006869);organic substance transport (0071702);muscle contraction (0006936);endoplasmic reticulum organization (0007029);0071842;0071841;signal transduction (0007165);cell proliferation (0008283);response to endoplasmic r…	mitochondrion (0005739);endoplasmic reticulum membrane (0005789);Golgi apparatus (0005794);cytosol (0005829)
1420385_at	DOWN in DKO;Male Dimorphic;CAGP	14675	68386	Gna14	6.23	5.73	0.707107	6.51	5.79	0.607097	3.76	4.3	4.36	5.15	5.72	3.49	4.29	4.39	6.04	7	G-protein-coupled receptor binding (0001664);GTPase activity (0003924);signal transducer activity (0004871);GTP binding (0005525);0035639;G-protein beta/gamma-subunit binding (0031683)	GTP catabolic process (0006184);0072521;0072523;protein amino acid ADP-ribosylation (0006471);cellular response to stimulus (0051716);G-protein signaling, coupled to cAMP nucleotide second messenger (0007188);activation of phospholipase C activity by dopamine receptor signaling pathway (0060158);regulation of metabolic process (0019222);inositol phosphate-mediated signaling (0048016)	heterotrimeric G-protein complex (0005834);extrinsic to internal side of plasma membrane (0031234);0071944
1420433_at	DOWN in DKO;CAGP	74469	32614	Taf7l	6.2	5.17	0.48971	7.1	5.17	0.262429	3	3.43	4.73	4.76	4.52	3.19	4.15	4.51	3.11	3.28	protein binding (0005515);general RNA polymerase II transcription factor activity (0016251)	regulation of transcription, DNA-dependent (0006355);2000112;transcription initiation from RNA polymerase II promoter (0006367);multicellular organismal development (0007275);spermatid development (0007286);anatomical structure development (0048856);sperm motility (0030317)	transcription factor TFIID complex (0005669);cytoplasm (0005737);chromocenter (0010369)
1420454_at	UP in DKO	19377	7508	Rai1	6.58	6.72	1.10191	6.43	7.11	1.60214	4.22	4.51	4.58	4.3	4.41	4.38	4.35	4.54	4.56	4.31	zinc ion binding (0008270)	skeletal system development (0001501);regulation of transcription from RNA polymerase II promoter (0006357);2000112;negative regulation of multicellular organism growth (0040015)	nucleus (0005634);cytoplasm (0005737)
1420498_a_at	UP in DKO	13132	1026	Dab2	10.16	10.89	1.65864	10.35	11.13	1.71713	8.35	8.64	8.52	7.99	7.99	8.27	8.49	8.33	8.32	8.16	protein C-terminus binding (0008022)	cell morphogenesis involved in differentiation (0000904);0071840;in utero embryonic development (0001701);positive regulation of protein amino acid phosphorylation (0001934);receptor-mediated endocytosis (0006898);pinocytosis (0006907);excretion (0007588);negative regulation of cell growth (0030308);regulation of cellular component organization (0051128);negative regulation of protein binding (00…	nucleus (0005634);coated pit (0005905);clathrin coated vesicle membrane (0030665)
1420512_at	DOWN in DKO	56811	8681	Dkk2	6.95	6.46	0.712025	7.31	6.44	0.547147	3.57	3.64	4.76	4.31	3.41	3.68	3.66	4.46	3.98	3.76	-	multicellular organismal development (0007275);Wnt receptor signaling pathway (0016055);signal transduction (0007165);cellular response to stimulus (0051716);negative regulation of signal transduction (0009968);negative regulation of response to stimulus (0048585);negative regulation of Wnt receptor signaling pathway through beta-catenin (0090090)	extracellular space (0005615)
1420522_at	DOWN in DKO	67501	69406	Ccdc50	8.61	8.24	0.773782	8.7	8.09	0.655197	5.72	5.92	5.69	5.64	5.93	5.8	5.88	5.78	5.53	5.65	-	-	cytoplasm (0005737)
1420526_at	DOWN in DKO	73379	12499	Dcbld2	7.46	6.79	0.628507	7.79	6.82	0.510506	5.62	6.01	5.4	5.2	5.61	5.85	5.96	5.69	5.59	6.1	-	cell adhesion (0007155);negative regulation of cell growth (0030308);regulation of cellular component organization (0051128);cellular component organization (0016043);0071840;wound healing (0042060)	integral to plasma membrane (0005887);0071944;cell surface (0009986)
1420533_at	DOWN in DKO;Male Dimorphic	60596	37360	Gucy1a3	9.1	8.39	0.61132	9.36	8.26	0.466516	5.77	5.79	6.57	6.33	6.61	5.82	5.89	6.5	6.71	7.47	guanylate cyclase activity (0004383);GTP binding (0005525);0035639;heme binding (0020037);protein heterodimerization activity (0046982)	cGMP biosynthetic process (0006182);0072521;0072522;heterocycle biosynthetic process (0018130);nitric oxide mediated signal transduction (0007263);cellular response to stimulus (0051716);regulation of blood pressure (0008217);positive regulation of cGMP biosynthetic process (0030828);intracellular signal transduction (0035556);response to defense-related host nitric oxide production (0052565);rel…	guanylate cyclase complex, soluble (0008074)
1420583_a_at	DOWN in DKO	19883	56594	Rora	6.7	5.99	0.61132	6.71	5.96	0.594604	3.41	3.42	3.49	3.74	3.43	3.54	3.66	3.46	3.44	3.7	transcription factor activity (0003700);0001071;steroid hormone receptor activity (0003707);protein binding (0005515);zinc ion binding (0008270);sequence-specific DNA binding (0043565)	transcription, DNA-dependent (0006351);2000112;nitric oxide biosynthetic process (0006809);signal transduction (0007165);cerebellar Purkinje cell differentiation (0021702);regulation of macrophage activation (0043030);steroid hormone mediated signaling pathway (0043401);positive regulation of transcription from RNA polymerase II promoter (0045944);cGMP metabolic process (0046068);0072521	nucleus (0005634)
1420614_at	DOWN in DKO	67117	21304	Dynlt3	9.68	9.24	0.737135	9.75	9.1	0.63728	6.27	6.46	6.12	5.98	6.63	6.32	6.53	6.21	6.02	6.54	motor activity (0003774);identical protein binding (0042802)	transport (0006810);mitosis (0007067);0071842;0071840;0071841;regulation of mitotic cell cycle (0007346);metabolic process (0008152);cell division (0051301)	nucleus (0005634);cytoplasmic dynein complex (0005868);microtubule (0005874);plasma membrane (0005886);0071944;condensed chromosome kinetochore (0000777)
1420618_at	DOWN in DKO	67579	12736	Cpeb4	8.65	7.87	0.582367	8.66	8.19	0.721965	6.27	5.8	6.44	6.88	6.74	5.75	5.75	6.64	6.64	6.67	nucleotide binding (0000166);RNA binding (0003723)	-	-
1420646_at	DOWN in DKO	52014;100047601	12719	Nus1	6.84	6.31	0.692555	6.98	6.21	0.586417	5.15	4.7	5.26	5.81	5.53	5.24	5.09	5.27	5.47	5.24	receptor activity (0004872);transferase activity, transferring alkyl or aryl (other than methyl) groups (0016765)	angiogenesis (0001525);0072358;0072359;signal transduction (0007165);cellular response to stimulus (0051716);metabolic process (0008152);cell differentiation (0030154)	integral to membrane (0016021)
1420667_at	DOWN in DKO;Female Dimorphic	13447	20796	Doc2b	9.64	8.88	0.590496	9.7	9.09	0.655197	7.1	7.73	7.93	8.74	8.91	7.17	7.99	7.76	7.85	8.23	transporter activity (0005215);calcium-dependent phospholipid binding (0005544);syntaxin binding (0019905)	protein localization (0008104);positive regulation of vesicle fusion (0031340);positive regulation of insulin secretion (0032024);regulation of signaling process (0023051);positive regulation of calcium ion-dependent exocytosis (0045956);calcium ion-dependent exocytosis of neurotransmitter (0048791);0035637	plasma membrane (0005886);0071944;synaptic vesicle (0008021);SNARE complex (0031201)
1420719_at	DOWN in DKO;Female Dimorphic;CAGP	104271	12837	Tex15	8.51	7.63	0.543367	8.6	7.76	0.558644	4.29	5.63	6.78	7.67	7.68	4.45	5.86	6.3	6.09	6.14	molecular_function (0003674)	0071842;0071840;0071841;synaptonemal complex assembly (0007130);0071844;male meiosis (0007140);spermatogenesis (0007283);fertilization (0009566);regulation of double-strand break repair via homologous recombination (0010569);male genitalia development (0030539);regulation of protein localization (0032880);protein localization to chromosome (0034502);protein localization in organelle (0033365);hom…	cellular_component (0005575)
1420752_at	UP in DKO	80904;100045005	12754	Dtx3	9.58	10.19	1.52626	9.5	10.7	2.2974	7.52	7.63	8.1	7.59	7.47	7.42	7.66	7.94	7.4	7.56	protein binding (0005515);zinc ion binding (0008270)	Notch signaling pathway (0007219);signal transduction (0007165);cellular response to stimulus (0051716)	cytoplasm (0005737)
1420754_at	UP in DKO	22130	49133	Ttf1	7.98	8.17	1.14076	7.88	8.49	1.52626	6.36	6.37	6.28	6.34	6.39	6.45	6.39	6.27	6.16	6.23	DNA binding (0003677);chromatin binding (0003682);RNA polymerase I transcription termination factor activity (0003716);protein binding (0005515)	chromatin remodeling (0006338);0071842;0071840;0071841;transcription termination (0006353);regulation of transcription, DNA-dependent (0006355);2000112;transcription initiation from RNA polymerase I promoter (0006361);negative regulation of DNA replication (0008156);2000113	nucleoplasm (0005654);nucleolus (0005730)
1420771_at	DOWN in DKO;Female Dimorphic;CAGP	20758	-	Sprr2d	9.07	6.86	0.216134	8.93	6.82	0.231647	4.11	5.27	8	7.25	4.48	4.62	6.01	6.51	4.3	4.06	-	keratinization (0031424);response to estradiol stimulus (0032355);female gonad development (0008585)	cornified envelope (0001533);nucleus (0005634);cytoplasm (0005737)
1420774_a_at	DOWN in DKO;Male Dimorphic	67749	49858	4930583H14Rik;Osap	7.28	7.02	0.835088	7.51	6.46	0.482968	5.3	5.24	4.91	4.33	4.76	5.56	5.2	4.94	4.91	6.35	molecular_function (0003674)	biological_process (0008150)	integral to membrane (0016021)
1420822_s_at	DOWN in DKO	81535	101696	Sgpp1	8.44	7.77	0.628507	8.32	7.81	0.702222	5.28	5.36	5.73	6.63	6.67	5.27	5.42	5.77	6.58	6.92	sphingosine-1-phosphate phosphatase activity (0042392)	sphinganine-1-phosphate metabolic process (0006668);sphingosine metabolic process (0006670);apoptosis (0006915)	membrane fraction (0005624);mitochondrion (0005739);Golgi apparatus (0005794);actin cytoskeleton (0015629);integral to membrane (0016021);endoplasmic reticulum membrane (0005789)
1420827_a_at	DOWN in DKO	12450	2995	Ccng1	10.14	9.73	0.752623	10.34	9.74	0.659754	8.11	8.02	7.97	8.15	8.44	7.98	8.16	8.17	8.4	8.45	protein domain specific binding (0019904)	syncytium formation (0006949);mitosis (0007067);0071842;0071840;0071841;mitotic cell cycle G2/M transition DNA damage checkpoint (0007095);regulation of cell cycle arrest (0071156);0071780;G2/M transition of mitotic cell cycle (0000086);regulation of G2/M transition of mitotic cell cycle (0010389);negative regulation of apoptosis (0043066);cell division (0051301)	nucleus (0005634);dendrite (0030425);neuronal cell body (0043025);perinuclear region of cytoplasm (0048471)
1420834_at	UP in DKO	22318	7591	Vamp2	7.39	7.82	1.34723	7.36	8.11	1.68179	6.13	5.98	6.24	5.96	5.6	5.96	6.02	6.36	6.07	5.96	calmodulin binding (0005516);phospholipid binding (0005543);protein C-terminus binding (0008022);myosin binding (0017022);syntaxin-1 binding (0017075);protein complex binding (0032403)	protein complex assembly (0006461);0071840;0071822;post-Golgi vesicle-mediated transport (0006892);cellular membrane fusion (0006944);response to glucose stimulus (0009749);protein transport (0015031);synaptic vesicle exocytosis (0016079);0035637;calcium ion-dependent exocytosis (0017156);regulation of exocytosis (0017157)	microsome (0005792);trans-Golgi network (0005802);0071944;integral to membrane (0016021);synaptosome (0019717);cell junction (0030054);synaptic vesicle membrane (0030672);zymogen granule membrane (0042589);perinuclear region of cytoplasm (0048471);clathrin sculpted glutamate transport vesicle membrane (0060203);0061202;0061200;synaptobrevin 2-SNAP-25-syntaxin-1a-complexin I complex (0070032);syna…
1420836_at	DOWN in DKO	67554	57046	Slc25a30	7.48	6.56	0.528509	7.67	6.25	0.373712	5.41	5.31	5.22	5.49	6.09	5.39	5.44	5.27	5.48	6.13	binding (0005488)	transmembrane transport (0055085)	mitochondrial inner membrane (0005743);integral to membrane (0016021)
1420878_a_at	DOWN in DKO	54401	20724	Ywhab	9.6	8.94	0.632878	9.63	9.02	0.655197	7.29	6.91	7.16	7.06	6.99	7.37	7.06	7.19	7.1	6.88	transcription corepressor activity (0003714);0000989;0000988;monooxygenase activity (0004497);protein C-terminus binding (0008022);protein domain specific binding (0019904);protein complex binding (0032403);histone deacetylase binding (0042826);phosphoserine binding (0050815)	protein targeting (0006605);cellular response to stimulus (0051716);Ras protein signal transduction (0007265);metabolic process (0008152);activation of pro-apoptotic gene products (0008633);negative regulation of protein amino acid dephosphorylation (0035308);positive regulation of catalytic activity (0043085);negative regulation of transcription, DNA-dependent (0045892);2000112;2000113;cytoplasm…	centrosome (0005813);cytosol (0005829);transcriptional repressor complex (0017053);perinuclear region of cytoplasm (0048471);melanosome (0042470)
1420898_at	DOWN in DKO	20619	37857	Snap23	8.28	7.62	0.632878	8.29	7.53	0.590496	6.31	5.85	6.06	5.9	5.93	6.26	5.88	6.19	6.14	6.04	syntaxin binding (0019905)	protein complex assembly (0006461);0071840;0071822;exocytosis (0006887);post-Golgi vesicle-mediated transport (0006892);cellular membrane fusion (0006944);protein transport (0015031);regulation of exocytosis (0017157)	plasma membrane enriched fraction (0001950);nucleus (0005634);microsome (0005792);Golgi apparatus (0005794);0071944;synaptosome (0019717);cell junction (0030054);SNARE complex (0031201);specific granule (0042581);azurophil granule (0042582);synapse (0045202)
1420908_at	DOWN in DKO	12488	7663	Cd2ap	9.36	8.08	0.411796	9.31	7.66	0.31864	5.34	4.85	5.83	5.83	5.63	5.12	5.24	5.89	5.72	5.14	vascular endothelial growth factor receptor binding (0005172);beta-catenin binding (0008013);protein C-terminus binding (0008022);SH3 domain binding (0017124);protein complex binding (0032403);cadherin binding (0045296)	mitosis (0007067);0071842;0071840;0071841;vesicle organization (0016050);cell-cell adhesion (0016337);cell migration (0016477);proteasomal ubiquitin-dependent protein catabolic process (0043161);regulation of receptor-mediated endocytosis (0048259);cell division (0051301)	ruffle (0001726);nucleolus (0005730);plasma membrane (0005886);0071944;cell cortex (0005938);endocytic vesicle (0030139);filamentous actin (0031941);perinuclear region of cytoplasm (0048471);cytosol (0005829)
1420925_at	UP in DKO	22141	31147	Tub	6.42	7.1	1.60214	6.4	6.81	1.32869	3.88	3.95	3.69	3.59	3.8	3.91	4	3.68	3.5	3.73	protein binding (0005515);G-protein coupled photoreceptor activity (0008020)	phagocytosis (0006909);0071840;phototransduction (0007602);sensory perception of sound (0007605);multicellular organismal macromolecule metabolic process (0044259);positive regulation of phagocytosis (0050766);retina development in camera-type eye (0060041)	extracellular region (0005576);nucleus (0005634);cytosol (0005829);plasma membrane (0005886);0071944
1420937_at	DOWN in DKO	51786	6460	Cpsf2	9.2	8.64	0.678302	9.24	8.24	0.5	6.66	6.27	6.38	6.45	6.16	6.69	6.35	6.43	6.51	6.45	RNA binding (0003723);hydrolase activity (0016787)	histone mRNA 3'-end processing (0006398);RNA splicing (0008380)	mRNA cleavage and polyadenylation specificity factor complex (0005847)
1420938_at	DOWN in DKO	50786	9277	Hs6st2	6.89	5.91	0.50698	6.88	5.77	0.463294	4.21	4.07	3.89	4.01	4.45	4.26	3.76	3.88	4.6	4.81	sulfotransferase activity (0008146)	carbohydrate biosynthetic process (0016051)	integral to membrane (0016021)
1420941_at	DOWN in DKO	19737	2682	Rgs5	9.73	8.57	0.447513	9.75	8.01	0.29937	8.64	8.29	7.68	5.73	5.27	8.6	8.18	7.79	4.76	5.33	signal transducer activity (0004871);GTPase activator activity (0005096)	signal transduction (0007165);cellular response to stimulus (0051716);G-protein coupled receptor protein signaling pathway (0007186);negative regulation of signal transduction (0009968);negative regulation of response to stimulus (0048585);positive regulation of GTPase activity (0043547)	cytoplasm (0005737);plasma membrane (0005886);0071944
1420946_at	DOWN in DKO	22589	416	Atrx	9.54	8.02	0.348686	9.72	7.59	0.228458	7.08	6.8	6.92	6.45	6.37	7.33	6.71	6.92	6.43	6.35	DNA binding (0003677);chromatin binding (0003682);helicase activity (0004386);ATP binding (0005524);0035639;zinc ion binding (0008270);chromo shadow domain binding (0070087)	DNA repair (0006281);forebrain development (0030900)	nuclear chromosome (0000228);nuclear lumen (0031981);heterochromatin (0000792)
1420982_at	UP in DKO	170791	33614	Rbm39	9.85	10.57	1.64718	9.74	10.82	2.11404	5.75	6.05	5.62	5.28	6.05	5.53	6.12	5.52	5.18	5.84	nucleotide binding (0000166);transcription coactivator activity (0003713);0000989;0000988;RNA binding (0003723)	transcription, DNA-dependent (0006351);regulation of transcription, DNA-dependent (0006355);2000112;mRNA processing (0006397);RNA splicing (0008380)	nucleus (0005634);centrosome (0005813)
1421005_at	DOWN in DKO	26920	-	Cep110	6.91	6.43	0.716978	7.05	6.4	0.63728	5.24	5.24	5.09	4.82	5.08	5.28	4.99	5.08	5.08	4.94	molecular_function (0003674)	cell cycle (0007049);cell division (0051301)	centrosome (0005813);cytosol (0005829)
1421013_at	DOWN in DKO	56305	4533	Pitpnb	8.09	7.64	0.732043	8.57	7.41	0.447513	5.94	5.83	5.53	5.38	5.42	6.23	5.63	5.64	5.52	5.55	phospholipid binding (0005543);phosphatidylinositol transporter activity (0008526)	in utero embryonic development (0001701);phospholipid transport (0015914);organic substance transport (0071702)	Golgi apparatus (0005794)
1421014_a_at	DOWN in DKO	69634	49925	Clybl	8.21	7.68	0.692555	8.29	7.58	0.61132	5.67	5.52	5.99	6.47	6.69	5.73	5.82	6.01	5.93	6.01	citrate (pro-3S)-lyase activity (0008815);metal ion binding (0046872)	cellular aromatic compound metabolic process (0006725)	mitochondrion (0005739);citrate lyase complex (0009346)
1421033_a_at	UP in DKO	56070	4879	Tcerg1	8.01	8.71	1.6245	8.15	9.09	1.91853	7.51	7.23	6.68	6.78	6.73	7.43	7.01	6.7	6.86	6.7	transcription factor activity (0003700);0001071	transcription, DNA-dependent (0006351);regulation of transcription, DNA-dependent (0006355);2000112	nuclear matrix (0016363)
1421035_a_at	DOWN in DKO	99470	26431	Magi3	6.45	5.99	0.726986	6.53	5.76	0.586417	5.55	5.35	4.99	4.53	4.82	5.67	5.1	5.12	4.57	5.06	ATP binding (0005524);0035639	biological_process (0008150)	nucleus (0005634);0071944;tight junction (0005923)
1421047_at	DOWN in DKO	17129;100046891	4313	Smad5	7.73	7.36	0.773782	7.98	7.18	0.574349	6.93	7.18	7.32	6.7	7.56	7.05	7.07	7.5	6.45	7.2	transcription factor activity (0003700);0001071;ubiquitin protein ligase binding (0031625)	angiogenesis (0001525);0072358;0072359;Mullerian duct regression (0001880);osteoblast fate commitment (0002051);transcription, DNA-dependent (0006351);2000112;protein amino acid phosphorylation (0006468);transforming growth factor beta receptor signaling pathway (0007179);signal transduction (0007165);germ cell development (0007281);erythrocyte differentiation (0030218);BMP signaling pathway (003…	transcription factor complex (0005667);cytosol (0005829)
1421055_at	DOWN in DKO	50523;57258	56678;10733	Lats2;Xpo4	9.4	8.9	0.707107	9.49	8.66	0.562529	6.38	6.15	6.39	5.93	6.14	6.64	6.3	6.41	6.15	6.45	protein serine/threonine kinase activity (0004674);ATP binding (0005524);0035639;metal ion binding (0046872)	G1/S transition of mitotic cell cycle (0000082);protein amino acid phosphorylation (0006468);mitosis (0007067);0071842;0071840;0071841;intracellular protein kinase cascade (0007243);hormone-mediated signaling pathway (0009755);hippo signaling pathway (0035329);negative regulation of cyclin-dependent protein kinase activity (0045736);0071900;regulation of protein amino acid phosphorylation (000193…	spindle pole (0000922);nucleus (0005634);microtubule organizing center (0005815)
1421072_at	UP in DKO	54352	38105	Irx5	5.57	6.44	1.82766	5.59	5.93	1.26576	3.16	2.7	3.2	4.9	5.67	3.27	2.79	2.94	2.84	2.87	transcription factor activity (0003700);0001071;sequence-specific DNA binding (0043565)	regulation of heart rate (0002027);regulation of transcription, DNA-dependent (0006355);2000112;visual perception (0007601);neuron maturation (0042551);response to stimulus (0050896);retinal bipolar neuron differentiation (0060040)	nucleus (0005634)
1421088_at	DOWN in DKO;Female Dimorphic;CAGP	14735	55582	Gpc4	9.63	8.95	0.624165	9.65	9.09	0.678302	5.87	6.92	7.88	8.68	9.32	6.12	7.13	7.94	8.13	8.47	heparan sulfate proteoglycan binding (0043395)	-	proteinaceous extracellular matrix (0005578);insoluble fraction (0005626);0071944;external side of plasma membrane (0009897);anchored to membrane (0031225);extracellular space (0005615)
1421107_at	DOWN in DKO	58231	55965	Stk4	6.81	6.33	0.716978	6.87	6	0.547147	5.21	4.81	5.01	4.65	4.96	5.32	4.73	4.93	4.81	4.98	magnesium ion binding (0000287);protein serine/threonine kinase activity (0004674);ATP binding (0005524);0035639;transcription factor binding (0008134);protein homodimerization activity (0042803);protein serine/threonine kinase activator activity (0043539)	cell morphogenesis (0000902);0071840;positive regulation of protein amino acid phosphorylation (0001934);apoptosis (0006915);cellular response to stimulus (0051716);intracellular protein kinase cascade (0007243);peptidyl-serine phosphorylation (0018105);hippo signaling pathway (0035329);positive regulation of apoptosis (0043065);protein amino acid autophosphorylation (0046777);0071902;positive re…	nucleus (0005634);cytoplasm (0005737)
1421230_a_at	DOWN in DKO	76626	62199	Msi2	7.56	6.6	0.514057	7.69	6.61	0.473029	5.09	5.12	5.01	4.6	4.75	5.08	4.79	5	4.84	4.92	nucleotide binding (0000166);poly(U) RNA binding (0008266)	stem cell development (0048864);anatomical structure development (0048856)	cytoplasm (0005737);polysome (0005844)
1421344_a_at	UP in DKO	16475	7789	Jub	11.18	11.74	1.47427	11.22	11.87	1.56917	9.28	8.99	8.56	8.46	8.29	9.2	8.98	8.54	8.38	8.6	chromatin binding (0003682);zinc ion binding (0008270);alpha-catenin binding (0045294);actin filament binding (0051015)	negative regulation of transcription from RNA polymerase II promoter (0000122);2000112;2000113;cell cycle (0007049);calcium-dependent cell-cell adhesion (0016339);lamellipodium assembly (0030032);0071842;0071840;0071841;0071844;regulation of cell migration (0030334);2000145;positive regulation of cellular biosynthetic process (0031328);positive regulation of protein complex assembly (0031334);neg…	cytoplasmic mRNA processing body (0000932);0035770;transcription factor complex (0005667);cytosol (0005829);0071944;cell-cell junction (0005911);focal adhesion (0005925);lamellipodium (0030027);microtubule organizing center (0005815)
1421362_a_at	DOWN in DKO;Male Dimorphic	14302	48065	Frk	6.33	5.52	0.570382	6.62	5.48	0.45376	4.12	3.85	3.57	3.24	3.38	4.07	3.62	3.77	3.68	4.59	non-membrane spanning protein tyrosine kinase activity (0004715);ATP binding (0005524);0035639	protein amino acid phosphorylation (0006468)	cytoplasm (0005737);plasma membrane (0005886);0071944
1421405_at	DOWN in DKO	22776	-	Zim1	6.98	6.33	0.63728	7.02	6.47	0.68302	5.06	5.43	5.43	5.29	5.18	4.98	5.23	5.22	4.72	4.47	nucleic acid binding (0003676);zinc ion binding (0008270)	regulation of transcription, DNA-dependent (0006355);2000112	intracellular (0005622)
1421498_a_at	DOWN in DKO;Female Dimorphic;CAGP	68355	-	2010204K13Rik	10.19	9.72	0.721965	10.28	9.62	0.632878	6.72	6.96	7.61	7.9	7.57	6.76	7.08	7.48	6.91	6.54	molecular_function (0003674)	biological_process (0008150)	cellular_component (0005575)
1421534_at	DOWN in DKO	14210	-	-	9.08	8.44	0.641713	9.08	8.36	0.607097	6.28	5.93	5.65	6.4	6.07	6.08	5.9	5.65	6.71	6.29	-	-	-
1421633_a_at	DOWN in DKO	12950	1420	Hapln1	8.41	8.02	0.76313	8.34	7.68	0.632878	5.98	4.68	3.43	3.03	3.16	5.7	4.42	4.24	3.33	3.4	hyaluronic acid binding (0005540)	cell adhesion (0007155)	proteinaceous extracellular matrix (0005578)
1421679_a_at	DOWN in DKO;Female Dimorphic	12575	333	Cdkn1a	7.8	7.01	0.578344	7.65	6.85	0.574349	4.31	5.06	5.64	5.38	5.41	4.37	5.23	4.93	4.74	4.71	cyclin-dependent protein kinase inhibitor activity (0004861);kinase activity (0016301);cyclin binding (0030332);protein complex binding (0032403);metal ion binding (0046872)	0071900;regulation of protein amino acid phosphorylation (0001932);G1/S transition of mitotic cell cycle (0000082);G2/M transition of mitotic cell cycle (0000086);DNA damage response, signal transduction by p53 class mediator resulting in cell cycle arrest (0006977);intracellular signal transduction (0035556);0072431;0072404;0072395;0071779;0072422;0072401;0072474;0072413;2000045;cell cycle arres…	cyclin-dependent protein kinase holoenzyme complex (0000307);nucleoplasm (0005654);cytosol (0005829);PCNA-p21 complex (0070557)
1421773_at	DOWN in DKO;CAGP	14008	7308	Etv2	6.64	5.83	0.570382	6.8	5.75	0.482968	4.5	4.71	5.58	4.79	4.73	4.71	5.13	5.84	4.89	4.66	transcription factor activity (0003700);0001071;sequence-specific DNA binding (0043565)	blastocyst development (0001824);2000112;positive regulation of gene-specific transcription from RNA polymerase II promoter (0010552)	nucleus (0005634)
1421830_at	DOWN in DKO	11639;635960;100047616	100316	Ak4;Ak3l2-ps	7.75	7.12	0.646176	7.74	6.97	0.586417	6.29	5.34	4.88	5.05	5.51	6.03	5.19	4.91	4.5	4.86	adenylate kinase activity (0004017);ATP binding (0005524);0035639;GTP binding (0005525)	nucleotide phosphorylation (0046939);nucleotide biosynthetic process (0009165)	mitochondrial matrix (0005759)
1421852_at	UP in DKO	16529	2773	Kcnk5	7.27	7.95	1.60214	7.31	7.69	1.30134	6.01	5.71	5.6	5.97	6.14	6.13	5.67	5.6	5.73	5.61	potassium channel activity (0005267)	ion transmembrane transport (0034220)	integral to membrane (0016021)
1421887_a_at	UP in DKO	11804	20396	Aplp2	10.61	11.29	1.60214	10.52	11.23	1.6358	9.15	9.41	9.23	9.29	9.36	9.2	9.37	9.24	9.21	9.32	DNA binding (0003677);identical protein binding (0042802);serine-type endopeptidase inhibitor activity (0004867)	suckling behavior (0001967);cellular copper ion homeostasis (0006878);regulation of epidermal growth factor receptor activity (0007176);regulation of response to stimulus (0048583);regulation of protein amino acid phosphorylation (0001932);mating behavior (0007617);locomotory behavior (0007626);embryonic development (0009790);extracellular matrix organization (0030198);0071842;0071840;0071841;for…	nucleus (0005634);plasma membrane (0005886);0071944;integral to membrane (0016021)
1421895_at	DOWN in DKO;Female Dimorphic	26905;100048746	90888	Eif2s3x	8.11	7.62	0.712025	7.75	6.98	0.586417	5.83	5.58	5.49	6.23	5.7	5.28	4.99	4.92	5.42	5.14	translation initiation factor activity (0003743);RNA binding (0003723);GTPase activity (0003924);GTP binding (0005525);0035639	GTP catabolic process (0006184);0072521;0072523;translational initiation (0006413)	cytosol (0005829)
1421905_at	DOWN in DKO	116940	124538	Tgs1	8.75	8.24	0.702222	8.74	7.69	0.482968	6.06	6.1	5.83	5.52	5.75	6.02	5.93	5.88	5.56	5.7	protein binding (0005515);RNA trimethylguanosine synthase activity (0071164)	spliceosomal snRNP assembly (0000387);0071840;0071842;0071841;0071844;0071826;0071843;RNA methylation (0001510);transcription, DNA-dependent (0006351);regulation of transcription, DNA-dependent (0006355);2000112;RNA capping (0009452)	cytoplasm (0005737);Cajal body (0015030)
1421933_at	DOWN in DKO	12419	7257	Cbx5	8.68	6.98	0.307786	9.15	6.06	0.11744	8	8.13	7.49	7.11	7.58	7.97	7.97	7.55	7.22	7.69	chromatin binding (0003682);general transcriptional repressor activity (0016565);protein binding, bridging (0030674);molecular adaptor activity (0060090);methylated histone residue binding (0035064);histone deacetylase binding (0042826);transcription repressor binding (0070491);transcription factor binding (0008134)	negative regulation of transcription, DNA-dependent (0045892);2000112;2000113;chromatin assembly or disassembly (0006333);0071842;0071840;0071841	histone deacetylase complex (0000118);kinetochore (0000776);nuclear heterochromatin (0005720);nucleolus (0005730);cytoplasm (0005737);chromocenter (0010369);transcriptional repressor complex (0017053);histone methyltransferase complex (0035097)
1421943_at	DOWN in DKO;Female Dimorphic	21802	2431	Tgfa	6.43	5.61	0.566442	6.62	5.99	0.646176	4.64	4.77	5.04	5.56	6.13	4.5	4.83	4.6	5.1	4.92	glycoprotein binding (0001948);MAP kinase kinase activity (0004708);epidermal growth factor receptor binding (0005154);growth factor activity (0008083)	activation of MAPK activity (0000187);0071900;0071902;cellular response to stimulus (0051716);angiogenesis (0001525);0072358;0072359;positive regulation of protein amino acid phosphorylation (0001934);anti-apoptosis (0006916);epidermal growth factor receptor signaling pathway (0007173);negative regulation of neuron apoptosis (0043524);neuroprotection (0043526);positive regulation of epidermal gro…	extracellular space (0005615);nucleus (0005634);plasma membrane (0005886);0071944;cell surface (0009986);integral to membrane (0016021)
1421957_a_at	DOWN in DKO	13026	3680	Pcyt1a	7.88	7.27	0.655197	8.07	6.88	0.438303	5.47	5.15	5.4	5.16	5.5	5.28	5.1	5.38	4.88	5.53	choline-phosphate cytidylyltransferase activity (0004105);lipid binding (0008289)	CDP-choline pathway (0006657);response to abiotic stimulus (0009628)	endoplasmic reticulum membrane (0005789);glycogen granule (0042587);cytosol (0005829)
1421964_at	UP in DKO	18131	376	Notch3	6.15	6.76	1.52626	6.27	7.09	1.76541	4.8	4.67	4.09	3.62	3.89	4.49	4.59	4.07	3.6	4.59	receptor activity (0004872);calcium ion binding (0005509);protein binding (0005515)	transcription, DNA-dependent (0006351);regulation of transcription, DNA-dependent (0006355);2000112;signal transduction (0007165);cellular response to stimulus (0051716);Notch signaling pathway (0007219);forebrain development (0030900);negative regulation of neuron differentiation (0045665);2000026;neuron fate commitment (0048663)	nucleus (0005634);0071944;integral to plasma membrane (0005887)
1421968_a_at	DOWN in DKO	93790	11368	Nipa2	8.93	8.18	0.594604	8.97	8.3	0.628507	7.11	7.02	6.62	6.64	6.7	6.98	6.94	6.81	6.67	6.71	protein binding (0005515)	magnesium ion transport (0015693);0072511	early endosome (0005769);plasma membrane (0005886);0071944;integral to membrane (0016021)
1421971_a_at	DOWN in DKO	79044	32562	Mrps34	10.5	10.09	0.752623	10.48	9.8	0.624165	7.99	7.98	8.07	8.06	8.12	8.09	8.02	8.05	8.09	8.09	molecular_function (0003674)	biological_process (0008150)	mitochondrion (0005739);ribosome (0005840)
1421997_s_at	UP in DKO	16400	21129	Itga3	7.68	8.42	1.67018	7.53	8.23	1.6245	6.28	6.28	6.53	6.19	6.31	6.29	6.2	6.38	6.07	6.22	fibronectin binding (0001968);receptor activity (0004872);integrin binding (0005178);collagen binding (0005518);protein domain specific binding (0019904);laminin binding (0043236);protein heterodimerization activity (0046982)	neuron migration (0001764);cell adhesion (0007155);integrin-mediated signaling pathway (0007229);signal transduction (0007165);cellular response to stimulus (0051716);fusion of sperm to egg plasma membrane (0007342);reproductive cellular process in multicellular organism (0022412);0071840;memory (0007613);positive regulation of gene expression (0010628);positive regulation of epithelial cell migr…	0071944;cell surface (0009986);basolateral plasma membrane (0016323);synaptosome (0019717);growth cone (0030426);alpha3-beta1 integrin complex (0034667);perinuclear region of cytoplasm (0048471)
1422005_at	DOWN in DKO	19106	48134	Eif2ak2	6.86	6.48	0.768438	7.27	6.28	0.503478	4.37	4.39	4.21	4.18	4.13	4.46	4.16	4.16	4.09	4.05	double-stranded RNA binding (0003725);translation initiation factor activity (0003743);protein serine/threonine kinase activity (0004674);protein binding (0005515);ATP binding (0005524);0035639	translational initiation (0006413);virus-infected cell apoptosis (0006926);response to virus (0009615);response to toxin (0009636);endoplasmic reticulum unfolded protein response (0030968);signal transduction (0007165);response to lipopolysaccharide (0032496);response to vitamin E (0033197);negative regulation of osteoblast proliferation (0033689);positive regulation of apoptosis (0043065);protei…	soluble fraction (0005625);nucleus (0005634)
1422028_a_at	DOWN in DKO	23871	3837	Ets1	6.67	6.23	0.737135	6.97	6.29	0.624165	5.04	5.51	5.59	5.52	6.45	5.07	5.44	5.72	5.89	6.91	transcription factor activity (0003700);0001071;RNA polymerase II transcription factor activity (0003702);protein binding (0005515);transcription activator activity (0016563);sequence-specific DNA binding (0043565)	2000112;transcription from RNA polymerase II promoter (0006366);anti-apoptosis (0006916);induction of apoptosis (0006917);positive regulation of cell proliferation (0008284);positive regulation of gene-specific transcription from RNA polymerase II promoter (0010552);regulation of extracellular matrix disassembly (0010715);positive regulation of cell migration (0030335);2000145;2000147;PML body or…	transcription factor complex (0005667)
1422072_a_at	DOWN in DKO;Male Dimorphic	14867	117950	Gstm6	6.47	6.28	0.876606	7.03	6.38	0.63728	3.72	3.65	3.57	4.12	6.78	3.62	4.12	4.5	7.95	8.36	glutathione transferase activity (0004364)	metabolic process (0008152)	cytoplasm (0005737)
1422125_at	UP in DKO	15559	55492	Htr2b	5.68	6.24	1.47427	5.69	6.31	1.53688	3.02	3.32	3.14	2.95	2.87	3.13	3.09	3.06	2.91	2.96	G-protein alpha-subunit binding (0001965);phosphoinositide phospholipase C activity (0004435);serotonin receptor activity (0004993);Ras GTPase activator activity (0005099);calcium channel activity (0005262);drug binding (0008144);serotonin binding (0051378)	neural crest cell migration (0001755);positive regulation of cytokine production (0001819);positive regulation of endothelial cell proliferation (0001938);positive regulation of epithelial cell proliferation (0050679);G-protein coupled receptor internalization (0002031);0071840;negative regulation of signal transduction (0009968);negative regulation of response to stimulus (0048585);heart morphog…	cytoplasm (0005737);plasma membrane (0005886);0071944;integral to membrane (0016021)
1422272_at	UP in DKO	18689	-	Phxr4	6.4	6.61	1.15669	5.9	7.05	2.21914	3.57	3.51	3.71	3.66	3.29	3.61	3.51	3.83	3.81	3.34	molecular_function (0003674)	biological_process (0008150)	cellular_component (0005575)
1422308_a_at	DOWN in DKO;Female Dimorphic;CAGP	16858	100509	Lgals7	8.42	7.45	0.510506	8.64	7.24	0.378929	3.88	5.46	7.37	8.01	8.3	4.62	5.71	6.92	6.87	6.61	sugar binding (0005529)	apoptosis (0006915)	extracellular region (0005576);nucleus (0005634);cytoplasm (0005737)
1422311_a_at	UP in DKO	20020	721	Polr2a	6.19	6.87	1.60214	6.18	6.85	1.59107	6.21	6.48	6.32	5.95	5.96	6.22	6.4	6.29	6	6.2	DNA binding (0003677);DNA-directed RNA polymerase activity (0003899);ubiquitin protein ligase binding (0031625);metal ion binding (0046872)	transcription initiation from RNA polymerase II promoter (0006367);RNA elongation from RNA polymerase II promoter (0006368);RNA splicing (0008380)	DNA-directed RNA polymerase II, core complex (0005665);nucleolus (0005730)
1422329_a_at	DOWN in DKO	18213;100047606	49183	Ntrk3	6.66	6.53	0.913831	6.6	5.96	0.641713	4.66	4.62	4.62	4.25	4.04	4.9	4.76	4.61	4.32	4.22	transmembrane receptor protein tyrosine kinase activity (0004714);neurotrophin receptor activity (0005030);ATP binding (0005524);0035639	neuron migration (0001764);signal transduction (0007165);cellular response to stimulus (0051716);transmembrane receptor protein tyrosine kinase signaling pathway (0007169);mechanoreceptor differentiation (0042490);protein amino acid autophosphorylation (0046777);neuron fate specification (0048665);positive regulation of axon extension involved in regeneration (0048691);cellular component organiza…	membrane fraction (0005624);cytoplasm (0005737);0071944;integral to plasma membrane (0005887)
1422428_at	DOWN in DKO;Male Dimorphic	94180	9044	Acsbg1	6.64	6.31	0.795536	6.74	6.03	0.61132	4.38	4.15	4.62	5.75	6.41	4.25	4.47	4.54	6.54	7.92	long-chain fatty acid-CoA ligase activity (0004467);ATP binding (0005524);0035639;very long-chain fatty acid-CoA ligase activity (0031957)	very long-chain fatty acid metabolic process (0000038);long-chain fatty acid metabolic process (0001676);response to glucocorticoid stimulus (0051384)	peroxisome (0005777);endoplasmic reticulum (0005783);microsome (0005792);Golgi apparatus (0005794);cytoplasmic membrane-bounded vesicle (0016023)
1422432_at	DOWN in DKO	13167	39086	Dbi	10.2	9.38	0.566442	10.15	9.4	0.594604	8.46	7.94	7.76	7.66	7.75	8.34	7.97	7.82	7.81	7.86	acyl-CoA binding (0000062);benzodiazepine receptor binding (0030156)	hair follicle development (0001942);triglyceride metabolic process (0006641);transport (0006810);glial cell proliferation (0014009);negative regulation of fatty acid beta-oxidation (0031999);regulation of synaptic transmission, GABAergic (0032228);regulation of signaling process (0023051);skin development (0043588);positive regulation of lipid biosynthetic process (0046889);positive regulation of…	extracellular space (0005615);nucleus (0005634);mitochondrion (0005739);plasma membrane (0005886);0071944;synaptic vesicle (0008021);contractile fiber (0043292)
1422433_s_at	DOWN in DKO	15926	21195	Idh1	12.65	11.9	0.594604	12.63	11.94	0.619854	10.08	10.23	10.05	10.31	10.86	10.07	10.33	10.06	9.87	10.43	magnesium ion binding (0000287);isocitrate dehydrogenase (NADP+) activity (0004450);protein homodimerization activity (0042803);NADP or NADPH binding (0050661);NAD or NADH binding (0051287)	glyoxylate cycle (0006097);tricarboxylic acid cycle (0006099);oxidation reduction (0055114);isocitrate metabolic process (0006102);2-oxoglutarate metabolic process (0006103);NADPH regeneration (0006740);0072524;heterocycle metabolic process (0046483);glutathione metabolic process (0006749);cellular amino acid metabolic process (0006520);response to oxidative stress (0006979);response to organic c…	soluble fraction (0005625);mitochondrion (0005739);cytosol (0005829)
1422444_at	DOWN in DKO;Female Dimorphic;CAGP	16403	20091	Itga6	8.64	7.08	0.339151	8.98	7.34	0.320856	5.75	6.99	8.16	8.96	9.95	5.89	7.39	7.9	7.7	8.38	receptor activity (0004872);integrin binding (0005178);laminin binding (0043236)	cell-matrix adhesion (0007160);integrin-mediated signaling pathway (0007229);signal transduction (0007165);positive regulation of cell-substrate adhesion (0010811);cell-cell adhesion (0016337);positive regulation of cell-cell adhesion (0022409);hemidesmosome assembly (0031581);0071840;0071844;0071842;0071841;cellular response to extracellular stimulus (0031668);cell adhesion mediated by integrin …	basement membrane (0005604);0071944;cell-cell adherens junction (0005913);external side of plasma membrane (0009897);basal plasma membrane (0009925);filopodium (0030175);alpha6-beta4 integrin complex (0034676)
1422445_at	DOWN in DKO;Female Dimorphic;CAGP	16403	20091	Itga6	10.08	8.99	0.469761	10.27	9.41	0.550953	5.72	6.99	8.07	9.21	9.81	5.87	7.46	7.83	8.01	8.41	receptor activity (0004872);integrin binding (0005178);laminin binding (0043236)	cell-matrix adhesion (0007160);integrin-mediated signaling pathway (0007229);signal transduction (0007165);positive regulation of cell-substrate adhesion (0010811);cell-cell adhesion (0016337);positive regulation of cell-cell adhesion (0022409);hemidesmosome assembly (0031581);0071840;0071844;0071842;0071841;cellular response to extracellular stimulus (0031668);cell adhesion mediated by integrin …	basement membrane (0005604);0071944;cell-cell adherens junction (0005913);external side of plasma membrane (0009897);basal plasma membrane (0009925);filopodium (0030175);alpha6-beta4 integrin complex (0034676)
1422453_at	UP in DKO	192159	4706	Prpf8	11.58	12.13	1.46409	11.54	12.14	1.51572	10.27	10.15	9.99	10.12	10.07	10.34	10.07	10	9.98	9.89	RNA binding (0003723)	nuclear mRNA splicing, via spliceosome (0000398)	U5 snRNP (0005682);catalytic step 2 spliceosome (0071013);nuclear speck (0016607)
1422455_s_at	DOWN in DKO	18195	4502	Nsf	9.11	8.64	0.721965	9.2	8.25	0.517632	6.6	6.67	6.4	6.34	6.23	6.78	6.43	6.53	6.49	6.33	ATP-dependent peptidase activity (0004176);serine-type endopeptidase activity (0004252);ATP binding (0005524);0035639;protein C-terminus binding (0008022);Rab GTPase binding (0017137);syntaxin binding (0019905);ATP-dependent protein binding (0043008);metal ion binding (0046872)	ATP catabolic process (0006200);0072521;0072523;proteolysis (0006508);potassium ion transport (0006813);protein transport (0015031);vesicle-mediated transport (0016192);regulation of exocytosis (0017157)	Golgi stack (0005795);cytosol (0005829);dendritic shaft (0043198)
1422470_at	DOWN in DKO	12176	99788	Bnip3	10.55	9.89	0.632878	10.54	9.76	0.582367	8.17	8.15	8	7.85	7.99	8.28	8.08	7.88	7.64	7.81	protein homodimerization activity (0042803);protein heterodimerization activity (0046982)	DNA fragmentation involved in apoptotic nuclear change (0006309);0071845;0071840;0071842;0071841;chromatin remodeling (0006338);induction of apoptosis by intracellular signals (0008629);negative regulation of survival gene product expression (0008634);negative regulation of membrane potential (0045837);regulation of mitochondrial membrane permeability (0046902);brown fat cell differentiation (005…	nuclear envelope (0005635);integral to mitochondrial outer membrane (0031307);dendrite (0030425);nucleoplasm (0005654)
1422472_at	DOWN in DKO	72129	1967	Pex13	6.92	6.26	0.632878	7.03	6.37	0.632878	3.84	3.39	3.56	3.52	3.27	3.62	3.52	3.52	3.54	3.5	peroxisome targeting sequence binding (0000268)	fatty acid alpha-oxidation (0001561);0072329;oxidation reduction (0055114);neuron migration (0001764);suckling behavior (0001967);locomotory behavior (0007626);protein import into peroxisome matrix, docking (0016560);0071840;0071822;0071842;0071841;0071844;0072663;0072594;protein localization in organelle (0033365);0072662;cerebral cortex cell migration (0021795);microtubule-based peroxisome loca…	membrane fraction (0005624);integral to peroxisomal membrane (0005779)
1422491_a_at	DOWN in DKO	12175	3194	Bnip2	9.71	9.1	0.655197	9.74	8.98	0.590496	7.56	7.6	7.06	6.94	7.23	7.61	7.52	7.22	7.24	7.51	-	apoptosis (0006915);positive regulation of MAPKKK cascade (0043410);positive regulation of response to stimulus (0048584);positive regulation of neuron differentiation (0045666);2000026;positive regulation of small GTPase mediated signal transduction (0051057);striated muscle cell differentiation (0051146);positive regulation of muscle cell differentiation (0051149)	nuclear envelope (0005635);cytosol (0005829)
1422493_at	UP in DKO	12892	76	Cpox	6.33	6.81	1.39474	6.52	7.13	1.52626	5.14	5.35	5.07	4.74	4.9	5.13	5.02	5.24	5	5.18	coproporphyrinogen oxidase activity (0004109);protein homodimerization activity (0042803)	protoporphyrinogen IX biosynthetic process (0006782);oxidation reduction (0055114)	mitochondrial inner membrane (0005743);mitochondrial intermembrane space (0005758)
1422514_at	UP in DKO	11568	878	Aebp1	8.26	9.13	1.82766	8.24	9.14	1.86607	7.44	7.23	7.26	7.44	7.4	7.37	7.32	7.33	7.54	8.38	DNA binding (0003677);transcription corepressor activity (0003714);0000989;0000988;metallocarboxypeptidase activity (0004181);zinc ion binding (0008270)	transcription, DNA-dependent (0006351);regulation of transcription, DNA-dependent (0006355);2000112;proteolysis (0006508);cell adhesion (0007155)	extracellular space (0005615);nucleus (0005634);cytoplasm (0005737)
1422533_at	DOWN in DKO;Male Dimorphic	13121	55488	Cyp51;Cyp51a1	8.99	8.26	0.602904	9.16	8.12	0.486327	7.33	6.5	6.25	6.12	6.23	7.21	6.5	6.36	6.27	7.52	sterol 14-demethylase activity (0008398);electron carrier activity (0009055);heme binding (0020037)	cholesterol biosynthetic process via 24,25-dihydrolanosterol (0033488);oxidation reduction (0055114);demethylation (0070988)	endoplasmic reticulum membrane (0005789);microsome (0005792);integral to membrane (0016021)
1422535_at	DOWN in DKO	12448	7660	Ccne2	9.27	8.33	0.521233	9.39	8.43	0.514057	7.14	6.43	6.25	6.14	5.65	6.89	6.47	6.64	6.53	5.91	cyclin-dependent protein kinase regulator activity (0016538);protein kinase binding (0019901)	DNA-dependent DNA replication initiation (0006270);cell cycle (0007049);cell division (0051301);regulation of cell cycle (0051726)	nucleoplasm (0005654);cytosol (0005829)
1422546_at	DOWN in DKO	16201	7785	Ilf3	8.07	7.09	0.50698	8.13	6.89	0.423373	6.89	6.72	6.78	5.92	6.09	7.11	6.49	6.71	5.83	6.47	DNA binding (0003677);double-stranded RNA binding (0003725);transcription activator activity (0016563);transcription repressor activity (0016564);enzyme binding (0019899)	transcription, DNA-dependent (0006351);2000112;protein amino acid methylation (0006479);negative regulation of transcription, DNA-dependent (0045892);2000113;positive regulation of transcription, DNA-dependent (0045893)	mitochondrion (0005739);ribonucleoprotein complex (0030529);nucleolus (0005730)
1422551_at	DOWN in DKO	72739	23412	Zkscan3	9.82	9.19	0.646176	9.84	9.07	0.586417	7.39	7.56	7.35	7.08	7.46	7.42	7.53	7.29	7.12	7.5	chromatin binding (0003682);transcription factor activity (0003700);0001071;zinc ion binding (0008270);transcription activator activity (0016563)	transcription, DNA-dependent (0006351);regulation of transcription, DNA-dependent (0006355);2000112;viral reproduction (0016032)	nucleus (0005634)
1422553_at	DOWN in DKO	19211	265	Pten	9.54	8.81	0.602904	9.73	8.63	0.466516	8.26	8.3	8.08	7.94	8.25	8.28	8.25	7.96	8.14	8.44	magnesium ion binding (0000287);phosphatidylinositol-3-phosphatase activity (0004438);protein serine/threonine phosphatase activity (0004722);protein tyrosine phosphatase activity (0004725);platelet-derived growth factor receptor binding (0005161);protein tyrosine/serine/threonine phosphatase activity (0008138);phosphatidylinositol-3,4,5-trisphosphate 3-phosphatase activity (0016314);enzyme bindi…	angiogenesis (0001525);0072358;0072359;negative regulation of protein amino acid phosphorylation (0001933);regulation of B cell apoptosis (0002902);2000106;apoptosis (0006915);induction of apoptosis (0006917);central nervous system development (0007417);memory (0007613);regulation of neuron projection development (0010975);2000026;negative regulation of cell migration (0030336);2000145;2000146;ne…	mitochondrion (0005739);cytosol (0005829);internal side of plasma membrane (0009898);0071944;synaptosome (0019717);dendritic spine (0043197);postsynaptic membrane (0045211);PML body (0016605)
1422555_s_at	DOWN in DKO	14674	55976	Gna13	10.04	9.82	0.858565	10.09	9.4	0.619854	7.85	7.72	7.97	7.77	7.97	7.9	7.82	8.05	8.24	8.51	GTPase activity (0003924);signal transducer activity (0004871);GTP binding (0005525);0035639;G-protein beta/gamma-subunit binding (0031683);type 1 angiotensin receptor binding (0031702);D5 dopamine receptor binding (0031752)	0072358;0072359;patterning of blood vessels (0001569);in utero embryonic development (0001701);cellular response to stimulus (0051716);activation of adenylate cyclase activity by G-protein signaling pathway (0007189);elevation of cytosolic calcium ion concentration (0007204);0072507;0072503;intracellular protein kinase cascade (0007243);Rho protein signal transduction (0007266);regulation of cell…	heterotrimeric G-protein complex (0005834);extrinsic to internal side of plasma membrane (0031234);0071944;brush border membrane (0031526);melanosome (0042470)
1422556_at	DOWN in DKO	14674	55976	Gna13	7.11	6.3	0.570382	7.48	6.23	0.420448	4.02	3.99	3.13	3.4	3.5	3.99	3.9	3.29	3.9	4.04	GTPase activity (0003924);signal transducer activity (0004871);GTP binding (0005525);0035639;G-protein beta/gamma-subunit binding (0031683);type 1 angiotensin receptor binding (0031702);D5 dopamine receptor binding (0031752)	0072358;0072359;patterning of blood vessels (0001569);in utero embryonic development (0001701);cellular response to stimulus (0051716);activation of adenylate cyclase activity by G-protein signaling pathway (0007189);elevation of cytosolic calcium ion concentration (0007204);0072507;0072503;intracellular protein kinase cascade (0007243);Rho protein signal transduction (0007266);regulation of cell…	heterotrimeric G-protein complex (0005834);extrinsic to internal side of plasma membrane (0031234);0071944;brush border membrane (0031526);melanosome (0042470)
1422567_at	DOWN in DKO;Female Dimorphic	63913	62170	Fam129a	7.03	5.73	0.406126	7.19	5.97	0.429283	4.15	4.69	4.9	6.59	8.02	4.32	4.99	4.76	4.8	7.31	molecular_function (0003674)	negative regulation of protein amino acid phosphorylation (0001933);positive regulation of protein amino acid phosphorylation (0001934);2000112;response to endoplasmic reticulum stress (0034976);positive regulation of translation (0045727)	nucleus (0005634);cytoplasm (0005737);plasma membrane (0005886);0071944
1422612_at	DOWN in DKO	15277	37273	Hk2	9.58	9	0.668964	9.54	8.59	0.517632	7.99	7.8	7.6	7.91	8	8.04	7.81	7.76	7.95	8.05	hexokinase activity (0004396);ATP binding (0005524);0035639;glucose binding (0005536)	glycolysis (0006096);apoptotic mitochondrial changes (0008637);0071842;0071840;0071841;regulation of glucose import (0046324);carbohydrate phosphorylation (0046835)	mitochondrial outer membrane (0005741)
1422627_a_at	DOWN in DKO	59030	10318	Mkks	9.64	9.24	0.757858	9.74	9.14	0.659754	7.36	7.27	6.98	7.08	7.3	7.31	7.15	7.2	7.39	7.49	ATP binding (0005524);0035639	spermatid development (0007286);sensory perception of smell (0007608);flagellum assembly (0009296);0071842;0071840;0071841;0071844;striatum development (0021756);hippocampus development (0021766);cerebral cortex development (0021987);sensory cilium assembly (0035058);cellular component assembly involved in morphogenesis (0010927);social behavior (0035176);cellular protein metabolic process (00442…	cytoplasm (0005737);cytoskeleton (0005856);motile secondary cilium (0031514)
1422663_at	DOWN in DKO	18392	31221	Orc1	8.65	8	0.63728	8.75	8.18	0.673617	6.13	6.09	6.2	6.2	5.82	6.02	6.35	5.72	5.69	5.43	DNA binding (0003677);ATP binding (0005524);0035639;nucleoside-triphosphatase activity (0017111)	DNA replication (0006260)	nucleoplasm (0005654);nuclear origin of replication recognition complex (0005664);nucleolus (0005730);cytosol (0005829);plasma membrane (0005886);0071944
1422670_at	DOWN in DKO;Male Dimorphic;CAGP	11858	21123	Rnd2	9.6	9.04	0.678302	9.86	9.06	0.574349	6.52	7.19	7.62	8.24	8.93	6.48	7.63	8.04	9.07	8.95	GTP binding (0005525);0035639;protein N-terminus binding (0047485)	small GTPase mediated signal transduction (0007264);cellular response to stimulus (0051716)	soluble fraction (0005625);early endosome (0005769);acrosomal membrane (0002080)
1422680_at	DOWN in DKO	22083	40668	Ctr9	8.76	8.27	0.712025	8.98	7.48	0.353553	6.78	6.83	6.63	6.3	6.42	6.93	6.73	6.59	6.42	6.71	SH2 domain binding (0042169)	histone monoubiquitination (0010390);0071842;0071840;0071841;histone H2B ubiquitination (0033523)	Cdc73/Paf1 complex (0016593);nuclear speck (0016607)
1422685_at	DOWN in DKO	20336	40654	Exoc4	9.61	8.97	0.641713	9.72	9.17	0.68302	7.76	7.35	7.85	7.8	7.72	7.56	7.47	7.9	7.86	7.91	PDZ domain binding (0030165);protein complex binding (0032403);protein N-terminus binding (0047485)	protein targeting to membrane (0006612);vesicle docking involved in exocytosis (0006904);synaptic transmission (0007268);0035637;establishment of cell polarity (0030010);membrane biogenesis (0044091);0071843;0071840;0071841;oligodendrocyte differentiation (0048709);positive regulation of calcium-mediated signaling (0050850);positive regulation of response to stimulus (0048584);regulation of prote…	exocyst (0000145);0071944;endosome (0005768);Golgi apparatus (0005794);postsynaptic density (0014069);growth cone (0030426);neuronal cell body (0043025);dendritic shaft (0043198);myelin sheath (0043209)
1422728_at	DOWN in DKO;Male Dimorphic;CAGP	16322	1652	Inha	9.27	8.48	0.578344	9.3	8.68	0.650671	6.41	7.22	7.74	7.72	8.06	6.57	7.51	7.52	8.75	10.51	signal transducer activity (0004871);hormone activity (0005179);growth factor activity (0008083);protein heterodimerization activity (0046982);inhibin beta-A binding (0048186)	ovarian follicle development (0001541);ovum-producing ovary development (0061039);induction of apoptosis (0006917);signal transduction (0007165);cellular response to stimulus (0051716);male gonad development (0008584);regulation of cell proliferation (0042127);hemoglobin biosynthetic process (0042541);negative regulation of follicle-stimulating hormone secretion (0046882);regulation of signaling …	photoreceptor outer segment (0001750);0072372;photoreceptor inner segment (0001917);inhibin-betaglycan-ActRII complex (0034673);0071944;neuronal cell body (0043025);inhibin A complex (0043512)
1422741_a_at	DOWN in DKO	70508	10634	Bbx	7.73	6.94	0.578344	7.69	6.3	0.381565	4.87	4.33	4.1	3.81	3.85	5.19	4.35	4.51	4.12	4.77	DNA binding (0003677)	transcription, DNA-dependent (0006351);regulation of transcription, DNA-dependent (0006355);2000112	nucleus (0005634)
1422748_at	DOWN in DKO;Male Dimorphic	24136	8868	Zeb2	10.71	9.8	0.532185	10.6	8.62	0.25349	5.73	5.45	5.71	5.2	4.9	5.57	5.53	5.61	5.69	6.19	transcription factor activity (0003700);0001071;zinc ion binding (0008270);transcription repressor activity (0016564);sequence-specific DNA binding (0043565)	neural crest cell migration (0001755);somitogenesis (0001756);neural tube closure (0001843);transcription, DNA-dependent (0006351);2000112;hippocampus development (0021766);cell proliferation in forebrain (0021846);0061351;positive regulation of Wnt receptor signaling pathway (0030177);positive regulation of signal transduction (0009967);positive regulation of response to stimulus (0048584);posit…	nucleolus (0005730);cytoplasm (0005737)
1422752_at	DOWN in DKO	67005	5610	Polr3k	9.45	8.69	0.590496	9.6	8.87	0.602904	7.12	6.89	6.71	6.38	6.46	7.02	6.81	6.68	6.53	6.42	DNA binding (0003677);DNA-directed RNA polymerase activity (0003899);zinc ion binding (0008270);transcription regulator activity (0030528)	transcription, DNA-dependent (0006351);regulation of transcription, DNA-dependent (0006355);2000112;response to virus (0009615);innate immune response (0045087)	nucleus (0005634)
1422753_a_at	DOWN in DKO	67005	5610	Polr3k	8.65	8.02	0.646176	8.67	7.82	0.554785	6.39	6.22	5.8	5.53	5.88	6.45	6.27	5.99	5.95	6	DNA binding (0003677);DNA-directed RNA polymerase activity (0003899);zinc ion binding (0008270);transcription regulator activity (0030528)	transcription, DNA-dependent (0006351);regulation of transcription, DNA-dependent (0006355);2000112;response to virus (0009615);innate immune response (0045087)	nucleus (0005634)
1422764_at	DOWN in DKO	13589	56129	Mapre1	10.86	10.43	0.742262	10.94	10.3	0.641713	9.07	8.76	8.59	8.78	8.77	9.08	8.78	8.77	9.07	9.11	microtubule plus-end binding (0051010)	mitosis (0007067);0071842;0071840;0071841;negative regulation of microtubule polymerization (0031115);protein localization to microtubule (0035372);protein localization in organelle (0033365);cell division (0051301)	Golgi apparatus (0005794);centrosome (0005813);cytosol (0005829);cytoplasmic microtubule (0005881);cortical microtubule cytoskeleton (0030981);0071944;cell projection membrane (0031253)
1422765_at	DOWN in DKO	13589	56129	Mapre1	7.21	6.56	0.63728	7.14	6.1	0.486327	3.29	3.59	3.64	3.4	3.38	3.62	3.63	3.38	3.62	3.65	microtubule plus-end binding (0051010)	mitosis (0007067);0071842;0071840;0071841;negative regulation of microtubule polymerization (0031115);protein localization to microtubule (0035372);protein localization in organelle (0033365);cell division (0051301)	Golgi apparatus (0005794);centrosome (0005813);cytosol (0005829);cytoplasmic microtubule (0005881);cortical microtubule cytoskeleton (0030981);0071944;cell projection membrane (0031253)
1422769_at	DOWN in DKO	56403	4648	Syncrip	9.43	8.74	0.619854	10.15	8.82	0.397768	7.92	8.05	7.42	6.65	6.79	8.14	7.68	7.39	6.99	7.24	nucleotide binding (0000166);poly(A) RNA binding (0008143)	mRNA processing (0006397);RNA splicing (0008380);CRD-mediated mRNA stabilization (0070934)	CRD-mediated mRNA stability complex (0070937);catalytic step 2 spliceosome (0071013);histone pre-mRNA 3'end processing complex (0071204)
1422799_at	UP in DKO	53761	10567	Prrc2a	9.01	9.67	1.58008	9	9.82	1.76541	8.05	8.16	8.19	7.47	7.5	7.94	8.08	8.13	7.41	7.64	molecular_function (0003674)	biological_process (0008150)	nucleus (0005634);cytoplasm (0005737)
1422810_at	DOWN in DKO	59057	5068	Zfp191;Znf24	8.04	7.58	0.726986	8.15	7.55	0.659754	7.12	6.85	6.78	6.42	6.65	7.26	6.83	6.91	6.6	6.62	transcription factor activity (0003700);0001071;zinc ion binding (0008270);transcription repressor activity (0016564);sequence-specific DNA binding (0043565)	transcription, DNA-dependent (0006351);regulation of transcription, DNA-dependent (0006355);2000112;viral reproduction (0016032);myelination (0042552);0035637	nucleus (0005634)
1422834_at	DOWN in DKO;Female Dimorphic	16508	40828	Kcnd2	8.3	7.86	0.737135	8.32	7.71	0.655197	4.1	5.64	5.82	6.03	6	4.64	5.68	5.61	4.43	4.69	A-type (transient outward) potassium channel activity (0005250);metal ion binding (0046872);protein heterodimerization activity (0046982)	regulation of action potential (0001508);potassium ion transport (0006813);ion transmembrane transport (0034220);regulation of ion transmembrane transport (0034765);protein heterooligomerization (0051291);0071840;0071822;0071805;0071804	0071944;voltage-gated potassium channel complex (0008076);cell surface (0009986);postsynaptic density (0014069);synaptosome (0019717);neuronal cell body (0043025);dendritic spine (0043197)
1422836_at	DOWN in DKO;Female Dimorphic;CAGP	171170	23101	Mbnl3	8.72	7.92	0.574349	8.88	8.2	0.624165	4.99	5.19	6.57	7.64	7.79	5.28	5.68	5.96	5.6	5.23	nucleic acid binding (0003676);zinc ion binding (0008270)	mRNA processing (0006397);multicellular organismal development (0007275);RNA splicing (0008380);regulation of RNA splicing (0043484);negative regulation of myoblast differentiation (0045662);2000026	nucleus (0005634);Golgi apparatus (0005794)
1422842_at	DOWN in DKO	24128	6927	Xrn2	10.1	9.24	0.550953	10.33	8.89	0.368567	7.32	7.09	7.04	7.09	6.98	7.46	7.01	6.89	7.15	6.82	nucleic acid binding (0003676);5'-3' exoribonuclease activity (0004534);zinc ion binding (0008270)	DNA catabolic process, exonucleolytic (0000738);DNA repair (0006281);DNA recombination (0006310);transcription termination (0006353);regulation of transcription, DNA-dependent (0006355);2000112;mRNA processing (0006397);microtubule-based process (0007017);cell growth (0016049);0071840;spermatogenesis (0007283)	nucleolus (0005730)
1422852_at	DOWN in DKO;Female Dimorphic	56506	4653	Cib2	8.09	7.73	0.779165	8.29	7.53	0.590496	5.32	5.45	6.33	6.98	7.61	5.53	5.72	6.1	5.8	6.02	calcium ion binding (0005509)	integrin-mediated signaling pathway (0007229);signal transduction (0007165);cellular response to stimulus (0051716)	-
1422857_at	DOWN in DKO	56404	9426	Trip4	8.25	7.68	0.673617	8.43	7.61	0.566442	5.79	5.7	5.54	5.68	5.86	5.69	5.58	5.56	5.78	5.8	zinc ion binding (0008270);ligand-dependent nuclear receptor binding (0016922);transcription regulator activity (0030528)	transcription, DNA-dependent (0006351);regulation of transcription, DNA-dependent (0006355);2000112	nucleus (0005634);cytoplasm (0005737)
1422864_at	DOWN in DKO;Female Dimorphic;CAGP	12394	117961	Runx1	7.6	5.71	0.269807	7.7	5.84	0.275476	2.92	3.72	4.94	5.54	5.93	3.37	4.42	4.7	3.67	3.6	transcription factor activity (0003700);0001071;calcium ion binding (0005509);ATP binding (0005524);0035639;transcription factor binding (0008134);transcription activator activity (0016563);protein homodimerization activity (0042803);protein heterodimerization activity (0046982);transcription repressor binding (0070491)	skeletal system development (0001501);in utero embryonic development (0001701);liver development (0001889);transcription, DNA-dependent (0006351);2000112;central nervous system development (0007417);myeloid cell differentiation (0030099);negative regulation of granulocyte differentiation (0030853);2000026;positive regulation of granulocyte differentiation (0030854);response to retinoic acid (0032…	nucleus (0005634)
1422885_at	UP in DKO	67332	3078	Snrpd3	7.24	7.72	1.39474	7.14	7.74	1.51572	5.3	5.34	4.93	4.93	4.93	5.53	5.19	5.04	5.14	5.14	enzyme binding (0019899);histone pre-mRNA DCP binding (0071208)	spliceosomal snRNP assembly (0000387);0071840;0071842;0071841;0071844;0071826;0071843	nucleoplasm (0005654);U7 snRNP (0005683);U12-type spliceosomal complex (0005689);cytosol (0005829);catalytic step 2 spliceosome (0071013)
1422894_at	DOWN in DKO	54650	9472	Sfmbt1	7.43	6.48	0.517632	7.58	6.34	0.423373	4.52	4.37	4.41	4.19	4.36	4.4	4.43	4.47	4.41	4.64	molecular_function (0003674)	regulation of transcription, DNA-dependent (0006355);2000112	nucleus (0005634)
1422909_at	DOWN in DKO	67241	41575	Smc6	7.51	7.08	0.742262	7.73	7.14	0.664343	5.24	4.6	4.91	5.03	4.81	4.88	4.93	4.74	4.89	4.72	ATP binding (0005524);0035639	DNA repair (0006281);DNA recombination (0006310)	nucleus (0005634);chromosome (0005694)
1422910_s_at	DOWN in DKO	67241	41575	Smc6	11.31	10.82	0.712025	11.24	10.31	0.524858	8.01	7.52	7.57	7.26	6.77	8.19	7.57	7.67	7.48	7.29	ATP binding (0005524);0035639	DNA repair (0006281);DNA recombination (0006310)	nucleus (0005634);chromosome (0005694)
1422914_at	UP in DKO	64406	11190	Sp5	6.89	7.43	1.45397	6.83	7.54	1.6358	4.18	4.77	5.19	6.04	6.3	4.23	4.76	4.92	4.35	4.13	DNA binding (0003677);zinc ion binding (0008270)	transcription, DNA-dependent (0006351);regulation of transcription, DNA-dependent (0006355);2000112	nucleus (0005634)
1422938_at	DOWN in DKO	12043	527	Bcl2	7.9	7.72	0.882703	8.12	7.5	0.650671	6.06	6.2	6.15	6.42	6.26	6.19	6.19	6.23	6.35	6.29	protease binding (0002020);transcription factor binding (0008134);transcription activator activity (0016563);protein homodimerization activity (0042803);protein heterodimerization activity (0046982);BH3 domain binding (0051434);protein phosphatase 2A binding (0051721)	G1/S transition of mitotic cell cycle (0000082);protein polyubiquitination (0000209);0071840;response to acid (0001101);ossification (0001503);ovarian follicle development (0001541);ovum-producing ovary development (0061039);metanephros development (0001656);branching involved in ureteric bud morphogenesis (0001658);behavioral fear response (0001662);B cell homeostasis (0001782);release of cytoch…	mitochondrial outer membrane (0005741);endoplasmic reticulum membrane (0005789);microsome (0005792);cytosol (0005829);integral to membrane (0016021);nuclear membrane (0031965);myelin sheath (0043209)
1422944_a_at	DOWN in DKO	56419	84829	Diap3;Diaph3	7.32	6.62	0.615572	7.39	6.68	0.61132	5.18	4.79	4.64	4.53	4.76	4.94	4.88	4.88	4.99	5.07	actin binding (0003779);Rho GTPase binding (0017048)	0071840;actin cytoskeleton organization (0030036);0071842;0071841	nucleus (0005634);cytoplasm (0005737)
1422948_s_at	DOWN in DKO	69386;100041230;319155;319156;319157;319158;319159;319160;319161;320332;326619;326620;674678;97122	124243	Hist1h4h;Hist1h4a;Hist1h4b;Hist1h4c;Hist1h4d;Hist1h4f;Hist1h4i;Hist1h4j;Hist1h4k;Hist1h4m;Hist2h4a;Hist4h4;Gm11275;Hist2h4;Hist1h4n	10.8	10.12	0.624165	10.81	9.91	0.535887	9.36	9.75	9.04	8.68	8.8	9.81	9.57	9.2	9.1	9.24	DNA binding (0003677);protein binding (0005515)	nucleosome assembly (0006334);0071842;0071840;0071841;0071844;0071824;negative regulation of megakaryocyte differentiation (0045653);2000026	nucleosome (0000786);nucleoplasm (0005654)
1422964_at	DOWN in DKO	19358	48322	Rad23a	8.47	7.94	0.692555	8.37	7.78	0.664343	5.89	6.11	5.71	5.46	5.66	6.07	5.93	5.67	5.63	6.03	damaged DNA binding (0003684);polyubiquitin binding (0031593)	nucleotide-excision repair (0006289);regulation of proteasomal ubiquitin-dependent protein catabolic process (0032434);proteasomal ubiquitin-dependent protein catabolic process (0043161);positive regulation of viral genome replication (0045070);2000241;2000243	proteasome complex (0000502);nucleus (0005634)
1422979_at	DOWN in DKO	64707	32548	Suv39h2	6.98	6.16	0.566442	7.12	5.92	0.435275	5.09	4.14	3.75	3.73	3.69	5.07	4.04	4.11	4.12	4.12	chromatin binding (0003682);protein binding (0005515);zinc ion binding (0008270);histone methyltransferase activity (H3-K9 specific) (0046974)	chromatin assembly or disassembly (0006333);0071842;0071840;0071841;chromatin remodeling (0006338);transcription, DNA-dependent (0006351);regulation of transcription, DNA-dependent (0006355);2000112;peptidyl-lysine methylation (0018022);cell differentiation (0030154);histone H3-K9 methylation (0051567);male meiosis (0007140)	chromosome, centromeric region (0000775);nuclear heterochromatin (0005720);nuclear lumen (0031981)
1422993_s_at	DOWN in DKO	21681;56009	38099;98871	Thoc4;Refbp2	9.19	8.97	0.858565	9.18	8.54	0.641713	8.64	8.45	7.93	8.1	8.19	8.67	8.5	7.91	8.06	8.2	nucleotide binding (0000166);single-stranded DNA binding (0003697);RNA binding (0003723)	mRNA processing (0006397);RNA splicing (0008380);intronless viral mRNA export from host nucleus (0046784)	transcription export complex (0000346);cytoplasm (0005737);catalytic step 2 spliceosome (0071013);nuclear speck (0016607)
1423025_a_at	DOWN in DKO;Male Dimorphic	30953	32200	Schip1	8.47	7.31	0.447513	8.46	7.34	0.460094	5.14	5.54	5.04	5.52	5.8	5.17	5.74	5.79	6.25	6.14	protein homodimerization activity (0042803)	luteinization (0001553);ovum-producing ovary development (0061039);kidney development (0001822);nitrogen compound metabolic process (0006807);estrogen metabolic process (0008210);post-embryonic development (0009791);fibroblast migration (0010761);platelet-derived growth factor receptor signaling pathway (0048008);signal transduction (0007165);cellular response to stimulus (0051716);skeletal syste…	cytoplasm (0005737)
1423060_at	DOWN in DKO	18813	4513	Pa2g4	10.96	10.41	0.68302	10.93	9.82	0.463294	7.7	7.45	7.66	7.36	7.18	7.82	7.42	7.63	7.53	7.47	transcription factor activity (0003700);0001071;RNA binding (0003723);ubiquitin protein ligase binding (0031625)	transcription, DNA-dependent (0006351);2000112;rRNA processing (0006364);0071843;0071840;0071841;regulation of translation (0006417);negative regulation of transcription, DNA-dependent (0045892);2000113	nucleolus (0005730);cytoplasm (0005737);ribonucleoprotein complex (0030529)
1423065_at	DOWN in DKO	13435	7294	Dnmt3a	10.56	10.07	0.712025	10.6	9.28	0.400535	8.02	7.81	7.9	7.29	7.23	8.15	7.66	7.88	7.32	7.67	chromatin binding (0003682);protein binding (0005515);unmethylated CpG binding (0045322);DNA (cytosine-5-)-methyltransferase activity, acting on CpG substrates (0051718);zinc ion binding (0008270)	negative regulation of transcription from RNA polymerase II promoter (0000122);2000112;2000113;methylation-dependent chromatin silencing (0006346);0071842;0071840;0071841;regulation of gene expression by genetic imprinting (0006349);transcription, DNA-dependent (0006351);spermatogenesis (0007283);DNA methylation on cytosine within a CG sequence (0010424);DNA methylation involved in embryonic deve…	chromosome, centromeric region (0000775);euchromatin (0000791);nuclear heterochromatin (0005720);cytoplasm (0005737);nuclear matrix (0016363)
1423078_a_at	DOWN in DKO;Male Dimorphic	66234	90891	Sc4mol	9.98	9.27	0.61132	10.1	9.3	0.574349	7.33	6.45	5.96	6.08	6.32	7.24	6.64	6.18	6.36	7.73	C-4 methylsterol oxidase activity (0000254);iron ion binding (0005506)	fatty acid biosynthetic process (0006633);sterol biosynthetic process (0016126);oxidation reduction (0055114)	endoplasmic reticulum membrane (0005789);integral to membrane (0016021)
1423089_at	DOWN in DKO	50875	8727	Tmod3	7.99	7.07	0.528509	8.19	6.74	0.366021	5.52	5.1	4.88	4.96	5.07	5.5	5.4	5.02	5.44	5.58	actin binding (0003779);tropomyosin binding (0005523);microtubule minus-end binding (0051011)	negative regulation of cellular component movement (0051271);pointed-end actin filament capping (0051694);cellular component organization (0016043);0071840	ruffle (0001726);cytoplasm (0005737);lamellipodium (0030027);filamentous actin (0031941)
1423091_a_at	DOWN in DKO;Male Dimorphic	14758	56966	Gpm6b	10.06	9.59	0.721965	10.21	9.5	0.61132	6.88	7.32	7.59	7.79	7.76	6.75	7.44	7.8	8.29	8.9	-	-	integral to membrane (0016021)
1423102_a_at	UP in DKO	50849	40990	Rnf10	9.11	9.71	1.51572	9.17	9.92	1.68179	8.14	8.16	7.95	7.57	7.84	8.08	8.16	7.95	7.66	7.99	zinc ion binding (0008270);promoter binding (0010843);0000975;0001067	transcription, DNA-dependent (0006351);2000112;negative regulation of Schwann cell proliferation (0010626);2000026;positive regulation of myelination (0031643);regulation of signaling process (0023051);2000021;positive regulation of transcription from RNA polymerase II promoter (0045944)	nucleus (0005634);cytoplasm (0005737)
1423104_at	UP in DKO	16367	4049	Irs1	11.06	11.74	1.60214	11.11	11.69	1.49485	8.01	8.45	8.51	8.77	8.73	8.02	8.38	8.44	8.78	8.75	insulin-like growth factor receptor activity (0005010);transmembrane receptor protein tyrosine kinase adaptor protein activity (0005068);protein binding, bridging (0030674);receptor tyrosine kinase binding (0030971);0035591;protein kinase C binding (0005080);insulin receptor binding (0005158);insulin-like growth factor receptor binding (0005159);SH2 domain binding (0042169);phosphoinositide 3-kin…	positive regulation of mesenchymal cell proliferation (0002053);insulin receptor signaling pathway (0008286);regulation of gene expression (0010468);phosphoinositide 3-kinase cascade (0014065);lipid catabolic process (0016042);insulin secretion (0030073);positive regulation of cell migration (0030335);2000145;2000147;mammary gland development (0030879);positive regulation of fatty acid beta-oxida…	nucleus (0005634);microsome (0005792);cytosol (0005829);0071944;insulin receptor complex (0005899);caveola (0005901)
1423120_at	DOWN in DKO	15925	3645	Ide	9.71	9.26	0.732043	9.76	9.13	0.646176	8.36	8.41	8.16	8.48	8.75	8.33	8.46	8.16	8.2	8.38	beta-amyloid binding (0001540);metalloendopeptidase activity (0004222);ATP binding (0005524);0035639;zinc ion binding (0008270);ATPase activity (0016887);beta-endorphin binding (0031626);protein homodimerization activity (0042803);insulin binding (0043559)	ATP catabolic process (0006200);0072521;0072523;bradykinin catabolic process (0010815);hormone catabolic process (0042447);negative regulation of proteolysis (0045861);beta-amyloid metabolic process (0050435);protein homotetramerization (0051289);0071840;0071822;protein heterooligomerization (0051291);proteolysis involved in cellular protein catabolic process (0051603)	extracellular space (0005615);nucleus (0005634);mitochondrion (0005739);peroxisomal matrix (0005782);cell surface (0009986);cytosolic proteasome complex (0031597)
1423129_at	UP in DKO	56392	7219	Shoc2	10.15	10.64	1.40444	10.15	11.02	1.82766	7.92	7.9	7.45	7.47	7.45	7.92	7.82	7.5	7.29	7.57	protein phosphatase binding (0019903)	positive regulation of Ras protein signal transduction (0046579);positive regulation of response to stimulus (0048584)	protein phosphatase type 1 complex (0000164);nucleus (0005634)
1423143_at	DOWN in DKO	69237	7100	Gtpbp4	9.62	9.2	0.747425	9.74	9.01	0.602904	7.13	6.73	6.5	6.23	6.17	7.1	6.52	6.51	6.21	6.49	GTPase activity (0003924);GTP binding (0005525);0035639	regulation of cyclin-dependent protein kinase activity (0000079);0071900;regulation of protein amino acid phosphorylation (0001932);GTP catabolic process (0006184);0072521;0072523;negative regulation of DNA replication (0008156);2000112;2000113;negative regulation of cell proliferation (0008285);negative regulation of cell-cell adhesion (0022408);negative regulation of cell migration (0030336);20…	perinuclear region of cytoplasm (0048471);nucleolus (0005730)
1423149_at	DOWN in DKO	21402	38775	Skp1a;Skp1	11.01	10.3	0.61132	11	10.26	0.598739	8.79	8.48	8.75	8.98	8.75	8.66	8.54	8.81	8.82	8.55	ubiquitin-protein ligase activity (0004842);kinase activity (0016301);protein binding (0005515)	phosphorylation (0016310);protein ubiquitination (0016567);SCF-dependent proteasomal ubiquitin-dependent protein catabolic process (0031146);positive regulation of ubiquitin-protein ligase activity involved in mitotic cell cycle (0051437)	nucleoplasm (0005654);cytosol (0005829);SCF ubiquitin ligase complex (0019005)
1423154_at	DOWN in DKO	79555	11551	BC005537	6.81	6.33	0.716978	6.95	6.27	0.624165	3.91	3.72	3.37	3.86	3.54	3.79	3.62	3.54	3.98	3.85	molecular_function (0003674)	biological_process (0008150)	intracellular (0005622)
1423169_at	DOWN in DKO	24074	11768	Taf7	7.29	6.46	0.562529	7.38	6.49	0.539614	5.78	5.27	5.38	5.66	5.86	5.61	5.51	5.57	5.25	5.43	transcription coactivator activity (0003713);0000989;0000988;promoter binding (0010843);0000975;0001067;general RNA polymerase II transcription factor activity (0016251);specific transcriptional repressor activity (0016566);histone acetyltransferase binding (0035035);vitamin D receptor binding (0042809);thyroid hormone receptor binding (0046966)	2000112;2000113;transcription initiation from RNA polymerase II promoter (0006367);negative regulation of protein kinase activity (0006469);regulation of protein amino acid phosphorylation (0001932);negative regulation of gene-specific transcription from RNA polymerase II promoter (0010553);estrogen receptor signaling pathway (0030520);signal transduction (0007165);cellular response to stimulus (…	transcription factor TFIID complex (0005669);Golgi apparatus (0005794);transcription factor TFTC complex (0033276);MLL1 complex (0071339)
1423176_at	DOWN in DKO;Female Dimorphic	22057	31334	Tob1	8.92	8.05	0.547147	8.99	8.28	0.61132	6.33	6.15	6.41	7.08	7.18	6.07	6.19	6.36	6.35	6.94	transcription corepressor activity (0003714);0000989;0000988;SMAD binding (0046332)	SMAD protein nuclear translocation (0007184);signal transduction (0007165);cellular response to stimulus (0051716);negative regulation of BMP signaling pathway (0030514);negative regulation of signal transduction (0009968);negative regulation of response to stimulus (0048585);negative regulation of osteoblast differentiation (0045668)	cytoplasm (0005737)
1423214_at	DOWN in DKO;Male Dimorphic	54712	4211	Plxnc1	6.33	5.2	0.456916	6.77	5.35	0.373712	3	4.54	5.21	4.34	4.38	3.6	4.17	5.54	5.65	5.49	receptor activity (0004872)	signal transduction (0007165);cellular response to stimulus (0051716);multicellular organismal development (0007275)	intracellular (0005622);plasma membrane (0005886);0071944;integral to membrane (0016021)
1423233_at	DOWN in DKO	12609	3808	Cebpd	10.2	9.69	0.702222	10.14	9.55	0.664343	8.38	8.38	7.95	6.85	6.28	8.35	8.53	8.01	7.09	5.86	transcription factor activity (0003700);0001071;specific RNA polymerase II transcription factor activity (0003704);promoter binding (0010843);0000975;0001067;protein homodimerization activity (0042803);protein heterodimerization activity (0046982)	transcription, DNA-dependent (0006351);2000112;fat cell differentiation (0045444);positive regulation of transcription from RNA polymerase II promoter (0045944)	nucleus (0005634)
1423237_at	DOWN in DKO	14423	8469	Galnt1	8.63	7.91	0.607097	8.98	8.01	0.510506	6.04	6.01	6.08	6.23	6.61	6.09	6.16	6.06	6.33	6.63	polypeptide N-acetylgalactosaminyltransferase activity (0004653);sugar binding (0005529);manganese ion binding (0030145)	protein amino acid O-linked glycosylation via serine (0018242);protein amino acid O-linked glycosylation via threonine (0018243)	extracellular region (0005576);integral to membrane (0016021);perinuclear region of cytoplasm (0048471);Golgi cisterna membrane (0032580)
1423249_at	DOWN in DKO	18087	122148	Nktr	9.25	8.44	0.570382	9.24	7.91	0.397768	6.15	6.15	6.1	5.96	5.91	6.34	5.78	6.31	6.15	6	peptidyl-prolyl cis-trans isomerase activity (0003755);peptide binding (0042277)	protein folding (0006457)	-
1423280_at	UP in DKO	20257	5102	Stmn2	6.67	7.8	2.18859	6.75	7.47	1.64718	4.88	4.89	4.68	4.65	4.82	4.96	4.58	4.76	4.73	4.84	protein binding (0005515)	negative regulation of microtubule depolymerization (0007026);positive regulation of neuron projection development (0010976);2000026;negative regulation of neuron projection development (0010977);negative regulation of microtubule polymerization (0031115);positive regulation of microtubule depolymerization (0031117);intracellular signal transduction (0035556);cellular response to stimulus (005171…	Golgi apparatus (0005794);membrane (0016020);growth cone (0030426);vesicle (0031982);perinuclear region of cytoplasm (0048471);axon (0030424)
1423281_at	UP in DKO	20257	5102	Stmn2	5.76	7.15	2.62079	5.96	6.5	1.45397	3.21	3.22	3.05	3.16	3.56	3.49	3.21	3.36	3.25	3.24	protein binding (0005515)	negative regulation of microtubule depolymerization (0007026);positive regulation of neuron projection development (0010976);2000026;negative regulation of neuron projection development (0010977);negative regulation of microtubule polymerization (0031115);positive regulation of microtubule depolymerization (0031117);intracellular signal transduction (0035556);cellular response to stimulus (005171…	Golgi apparatus (0005794);membrane (0016020);growth cone (0030426);vesicle (0031982);perinuclear region of cytoplasm (0048471);axon (0030424)
1423321_at	UP in DKO	50918	9668	Myadm	8.69	9.15	1.37554	8.69	9.58	1.85318	7.14	7.48	7.23	7.21	7.4	7.14	7.49	7.53	7.81	8.27	-	-	integral to membrane (0016021)
1423337_at	DOWN in DKO	26428	8059	Orc4	7.68	6.82	0.550953	7.64	6.92	0.607097	5.19	5.12	4.61	4.98	5	5.05	5.09	4.81	4.96	4.84	DNA replication origin binding (0003688);ATP binding (0005524);0035639;nucleoside-triphosphatase activity (0017111)	DNA-dependent DNA replication initiation (0006270)	nucleoplasm (0005654);nuclear origin of replication recognition complex (0005664)
1423381_at	DOWN in DKO;CAGP	70861	-	Akr1cl	11.79	9.3	0.178006	11.85	9.29	0.169576	7.51	9.18	10.19	10.05	10.59	7.88	9.65	10.11	10.53	11	oxidoreductase activity (0016491)	oxidation reduction (0055114)	cellular_component (0005575)
1423416_at	DOWN in DKO	20588	68296	Smarcc1	12.59	12.19	0.757858	12.57	11.89	0.624165	9.91	9.92	9.96	9.39	9.41	10	9.86	10.04	9.43	9.45	DNA binding (0003677);chromatin binding (0003682);protein N-terminus binding (0047485)	DNA packaging (0006323);0071842;0071840;0071841;chromatin remodeling (0006338);transcription, DNA-dependent (0006351);2000112;nervous system development (0007399);insulin receptor signaling pathway (0008286);signal transduction (0007165);organ morphogenesis (0009887);positive regulation of transcription from RNA polymerase II promoter (0045944);chromatin assembly or disassembly (0006333)	XY body (0001741);nuclear lumen (0031981);soluble fraction (0005625);SWI/SNF complex (0016514);npBAF complex (0071564);nBAF complex (0071565);0071778
1423422_at	DOWN in DKO;Male Dimorphic	65255	9392	Asb4	10.58	10.22	0.779165	10.57	9.92	0.63728	9.26	9.13	8.27	6.36	5.09	9.12	8.91	8.09	6.33	7.28	-	intracellular signal transduction (0035556);cellular response to stimulus (0051716)	-
1423424_at	UP in DKO	22773	55742	Zic3	4.79	6.3	2.8481	4.86	5.32	1.37554	2.18	2.48	2.39	3.49	2.72	2.3	2.24	2.36	3.19	3.22	transcription factor activity (0003700);0001071;protein binding (0005515);zinc ion binding (0008270);sequence-specific DNA binding (0043565)	heart looping (0001947);0072358;0072359;0061371;transcription, DNA-dependent (0006351);2000112;anterior/posterior pattern formation (0009952);determination of left/right asymmetry in the nervous system (0035545);positive regulation of transcription from RNA polymerase II promoter (0045944)	nucleus (0005634)
1423431_a_at	UP in DKO	18432	40954	Mybbp1a	10.57	11.17	1.51572	10.57	11.16	1.50525	9.25	9.16	9.1	9.01	8.74	9.26	9.18	9.12	9.06	8.74	DNA binding (0003677);DNA-directed DNA polymerase activity (0003887);transcription factor binding (0008134);zinc ion binding (0008270);transcription repressor activity (0016564)	transcription, DNA-dependent (0006351);2000112;nucleocytoplasmic transport (0006913);respiratory electron transport chain (0022904);negative regulation of transcription, DNA-dependent (0045892);2000113	nucleolus (0005730);cytoplasm (0005737);NLS-dependent protein nuclear import complex (0042564)
1423436_at	DOWN in DKO;Male Dimorphic	14859	37355	Gsta3	6.87	6.13	0.598739	6.98	5.96	0.493116	4.3	4.52	3.43	3.71	4.44	4.47	4.66	3.61	4.54	5.54	glutathione transferase activity (0004364)	glutathione metabolic process (0006749);cellular amino acid metabolic process (0006520);ureteric bud development (0001657)	cytoplasm (0005737)
1423444_at	DOWN in DKO	19877	55899	Rock1	10.59	10.02	0.673617	10.81	10.02	0.578344	8.41	8.06	8.4	8.54	8.36	8.41	7.97	8.44	8.44	8.18	protein serine/threonine kinase activity (0004674);ATP binding (0005524);0035639;GTP-Rho binding (0017049);identical protein binding (0042802);metal ion binding (0046872)	cytokinesis (0000910);protein amino acid phosphorylation (0006468);apoptosis (0006915);0071842;0071840;0071841;cellular response to stimulus (0051716);Rho protein signal transduction (0007266);membrane to membrane docking (0022614);actin cytoskeleton organization (0030036);bleb assembly (0032060);0071844;negative regulation of neuron apoptosis (0043524);leukocyte tethering or rolling (0050901)	cytosol (0005829);centriole (0005814);Golgi membrane (0000139)
1423516_a_at	UP in DKO	18074	40575	Nid2	8.68	9.26	1.49485	8.77	9.41	1.55833	6.81	6.82	6.73	6.76	6.73	6.8	6.8	6.63	6.42	6.87	calcium ion binding (0005509);protein binding (0005515)	cell-matrix adhesion (0007160);bioluminescence (0008218);protein-chromophore linkage (0018298)	basement membrane (0005604);membrane (0016020)
1423524_at	DOWN in DKO	67121	12086	Mastl	7.01	6.2	0.570382	7.14	6.37	0.586417	5.26	4.33	3.99	3.76	3.75	4.93	4.43	4.33	4.6	4.36	protein serine/threonine kinase activity (0004674);ATP binding (0005524);0035639	protein amino acid phosphorylation (0006468);mitosis (0007067);0071842;0071840;0071841;cell division (0051301)	nucleus (0005634);cleavage furrow (0032154);microtubule organizing center (0005815)
1423536_at	DOWN in DKO	94186	82078	Strn3	9.51	9.01	0.707107	9.65	8.97	0.624165	6.69	6.69	6.38	6.51	6.59	6.81	6.31	6.29	6.61	6.57	transcription factor activity (0003700);0001071;calmodulin binding (0005516);transcription repressor activity (0016564);protein complex binding (0032403);protein phosphatase 2A binding (0051721);armadillo repeat domain binding (0070016)	negative regulation of transcription from RNA polymerase II promoter (0000122);2000112;2000113;transcription, DNA-dependent (0006351);response to estradiol stimulus (0032355);negative regulation of estrogen receptor signaling pathway (0033147);negative regulation of signal transduction (0009968);negative regulation of response to stimulus (0048585);positive regulation of transcription from RNA po…	nucleoplasm (0005654);Golgi apparatus (0005794);plasma membrane (0005886);0071944;dendrite (0030425);neuronal cell body (0043025);protein complex (0043234)
1423556_at	DOWN in DKO;Male Dimorphic;CAGP	11997	122176	Akr1b7	6.51	5.51	0.5	6.83	5.73	0.466516	3.66	3.54	4.72	4.16	4	3.44	3.87	4.9	5.04	5.52	aldehyde reductase activity (0004032);alcohol dehydrogenase (NADP+) activity (0008106)	cellular lipid metabolic process (0044255);oxidation reduction (0055114)	mitochondrion (0005739)
1423557_at	DOWN in DKO	15980	4041	Ifngr2	9.54	8.51	0.48971	9.38	7.8	0.334482	5.9	5.24	6.87	6.35	6.04	6.26	5.51	6.72	5.84	5.3	receptor activity (0004872)	signal transduction (0007165);cellular response to stimulus (0051716);blood coagulation (0007596)	endoplasmic reticulum (0005783);plasma membrane (0005886);0071944;integral to membrane (0016021)
1423581_at	DOWN in DKO	18108	101539	Nmt2	6.67	6.45	0.858565	6.82	6.12	0.615572	4.67	4.28	4.47	5.31	5.54	4.77	4.57	4.53	4.79	5.07	glycylpeptide N-tetradecanoyltransferase activity (0004379)	N-terminal peptidyl-glycine N-myristoylation (0018008)	Golgi apparatus (0005794);plasma membrane (0005886);0071944
1423582_at	DOWN in DKO;Male Dimorphic;CAGP	50796	9280	Dmrt1	7.94	6.24	0.307786	8.1	6.2	0.267943	3.61	5.54	5.64	5.56	4.82	3.85	5.94	5.94	6.53	6.48	transcription factor activity (0003700);0001071;metal ion binding (0046872)	transcription, DNA-dependent (0006351);regulation of transcription, DNA-dependent (0006355);2000112;multicellular organismal development (0007275);sex differentiation (0007548);cell differentiation (0030154);intracellular signal transduction (0035556);cellular response to stimulus (0051716)	nucleus (0005634)
1423584_at	DOWN in DKO;Male Dimorphic	29817	1193	Igfbp7	9.08	8.56	0.697372	9.2	8.55	0.63728	5.92	6.2	6.39	6.62	6.82	5.97	6.49	6.75	9.54	10.23	insulin-like growth factor binding (0005520)	regulation of cell growth (0001558);regulation of cellular component organization (0051128);cell adhesion (0007155);regulation of steroid biosynthetic process (0050810)	extracellular space (0005615)
1423588_at	DOWN in DKO	68089	4177	Arpc4	8	7.52	0.716978	7.99	7.19	0.574349	5.28	5.53	5.24	5.47	5.67	5.36	5.41	5.29	5.24	5.34	actin binding (0003779)	actin filament polymerization (0030041);0071842;0071840;0071841;0071822;0071844	cytoplasm (0005737);Arp2/3 protein complex (0005885);cell projection (0042995)
1423607_at	DOWN in DKO;CAGP	17022	37614	Lum	9.77	8.94	0.562529	10.31	9.07	0.423373	5.4	7.16	8.45	9.2	9.23	5.46	7.52	8.31	8.84	8.94	collagen binding (0005518)	-	fibrillar collagen (0005583);extracellular space (0005615)
1423611_at	UP in DKO	11647	37314	Alpl	6.64	7.01	1.29235	6.58	7.22	1.55833	4.95	5.08	4.63	4.92	4.96	4.9	5.02	4.84	5.29	5.99	alkaline phosphatase activity (0004035);metal ion binding (0046872)	dephosphorylation (0016311);response to antibiotic (0046677);response to glucocorticoid stimulus (0051384);cellular response to organic cyclic substance (0071407)	extracellular space (0005615);cytoplasm (0005737);plasma membrane (0005886);0071944;anchored to membrane (0031225)
1423630_at	DOWN in DKO	114886	12706	Cygb	6.16	5.96	0.870551	6.35	5.69	0.632878	3.85	4.23	4.75	5.37	5.76	4.23	4.28	4.75	5.23	5.77	peroxidase activity (0004601);oxygen transporter activity (0005344);oxygen binding (0019825);heme binding (0020037)	response to oxidative stress (0006979);metabolic process (0008152);oxygen transport (0015671)	cytoplasm (0005737);neuron projection (0043005);neuronal cell body (0043025)
1423635_at	DOWN in DKO;Female Dimorphic;CAGP	12156	926	Bmp2	8.78	7.36	0.373712	8.73	7.49	0.423373	4.44	5.45	6.82	7.9	8.33	4.51	5.69	5.81	5.4	5.47	retinol dehydrogenase activity (0004745);cytokine activity (0005125);growth factor activity (0008083);transcription activator activity (0016563);specific transcriptional repressor activity (0016566);phosphatase activator activity (0019211);protein domain specific binding (0019904);protein homodimerization activity (0042803);SMAD binding (0046332);protein heterodimerization activity (0046982);BMP …	osteoblast differentiation (0001649);branching involved in ureteric bud morphogenesis (0001658);response to hypoxia (0001666);in utero embryonic development (0001701);0071840;positive regulation of endothelial cell proliferation (0001938);positive regulation of epithelial cell proliferation (0050679);BMP signaling pathway involved in heart induction (0003130);0061312;0061311;0072358;0072359;20000…	extracellular space (0005615);cytoplasm (0005737);membrane-bounded vesicle (0031988);protein complex (0043234)
1423693_at	DOWN in DKO	109901	20454	Cela1	6.98	6.26	0.607097	7.2	6.26	0.521233	4.28	4.23	4.08	4.2	5.09	4.3	4.14	4.43	3.93	3.67	serine-type endopeptidase activity (0004252)	inflammatory response (0006954);post-embryonic development (0009791);positive regulation of gene-specific transcription from RNA polymerase II promoter (0010552);2000112;negative regulation of gene-specific transcription from RNA polymerase II promoter (0010553);2000113;Wnt receptor signaling pathway (0016055);signal transduction (0007165);cellular response to stimulus (0051716);exocrine pancreas…	-
1423721_at	UP in DKO	22003	20114	Tpm1	10.89	11.6	1.6358	10.92	11.59	1.59107	9.33	9.64	9.27	9.21	9.6	9.32	9.62	9.46	9.85	10.43	structural constituent of cytoskeleton (0005200);protein homodimerization activity (0042803);protein N-terminus binding (0047485);actin filament binding (0051015)	in utero embryonic development (0001701);positive regulation of heart rate by epinephrine (0003065);positive regulation of ATPase activity (0032781);sarcomere organization (0045214);0071842;0071840;0071841;0071844;actin filament capping (0051693);ventricular cardiac muscle tissue morphogenesis (0055010);muscle organ morphogenesis (0048644);0072358;0072359;cardiac muscle contraction (0060048)	stress fiber (0001725);muscle thin filament tropomyosin (0005862);Z disc (0030018);filamentous actin (0031941);bleb (0032059);ruffle membrane (0032587);0071944
1423747_a_at	DOWN in DKO	228026	20576	Pdk1	10.11	8.74	0.386891	9.98	8.87	0.463294	8	7.23	8	8.49	7.99	7.89	7.47	8.13	8.26	7.43	two-component sensor activity (0000155);pyruvate dehydrogenase (acetyl-transferring) kinase activity (0004740);ATP binding (0005524);0035639;protein complex binding (0032403);protein homodimerization activity (0042803);protein heterodimerization activity (0046982)	two-component signal transduction system (phosphorelay) (0000160);cellular response to stimulus (0051716);glucose metabolic process (0006006);cell surface receptor linked signaling pathway (0007166);regulation of acetyl-CoA biosynthetic process from pyruvate (0010510);peptidyl-histidine phosphorylation (0018106);intracellular signal transduction (0035556)	mitochondrion (0005739);plasma membrane (0005886);0071944;pyruvate dehydrogenase complex (0045254)
1423804_a_at	DOWN in DKO;Male Dimorphic	319554	3315	Idi1	9.65	8.39	0.417544	9.8	8.46	0.395021	7.89	6.95	6.92	7.04	6.67	7.6	7.15	6.99	7.13	8	isopentenyl-diphosphate delta-isomerase activity (0004452);hydrolase activity (0016787);metal ion binding (0046872)	cholesterol biosynthetic process (0006695);carotenoid biosynthetic process (0016117);0035634;response to organic substance (0010033)	mitochondrion (0005739);peroxisome (0005777);cytosol (0005829)
1423805_at	UP in DKO	13132	1026	Dab2	9.14	10.08	1.91853	9.3	10.54	2.36199	6.89	7.08	7.11	6.43	6.36	6.78	7.09	6.97	6.42	6.47	protein C-terminus binding (0008022)	cell morphogenesis involved in differentiation (0000904);0071840;in utero embryonic development (0001701);positive regulation of protein amino acid phosphorylation (0001934);receptor-mediated endocytosis (0006898);pinocytosis (0006907);excretion (0007588);negative regulation of cell growth (0030308);regulation of cellular component organization (0051128);negative regulation of protein binding (00…	nucleus (0005634);coated pit (0005905);clathrin coated vesicle membrane (0030665)
1423816_at	UP in DKO	66158;553127;100044569	123874	Cxx1a;Cxx1b	9.28	9.78	1.41421	9.3	10.04	1.67018	8.26	8.41	8.25	7.96	8.2	8.23	8.33	8.17	7.83	8.1	molecular_function (0003674)	biological_process (0008150)	cellular_component (0005575)
1423819_s_at	DOWN in DKO	54208	41008	Arl6ip1	11.35	10.79	0.678302	11.41	10.71	0.615572	9.71	9.64	9.36	9.27	9.83	9.73	9.61	9.38	9.27	9.39	protein binding (0005515)	cotranslational protein targeting to membrane (0006613)	Sec61 translocon complex (0005784);cytosol (0005829);integral to membrane (0016021)
1423836_at	UP in DKO	218820	41888	Zfp503;Znf503	9.21	9.66	1.36604	9.22	9.96	1.67018	8.56	8.37	8.52	7.81	7.97	8.45	8.33	8.12	7.48	7.55	nucleic acid binding (0003676);zinc ion binding (0008270)	transcription, DNA-dependent (0006351);regulation of transcription, DNA-dependent (0006355);2000112	nucleus (0005634)
1423845_at	UP in DKO	105859	8701	Csdc2	7.18	7.78	1.51572	7.11	8.11	2	5.8	6.35	6.22	5.91	6.28	5.78	6.39	6.28	5.95	6.3	DNA binding (0003677);RNA binding (0003723)	regulation of transcription, DNA-dependent (0006355);2000112;mRNA processing (0006397)	nucleus (0005634);cytoplasm (0005737)
1423883_at	DOWN in DKO	14081	37561	Acsl1	8.43	7.72	0.61132	8.56	7.89	0.628507	6.02	5.94	5.97	6.66	6.45	5.93	5.86	6.12	6.32	5.92	long-chain fatty acid-CoA ligase activity (0004467);ATP binding (0005524);0035639;acetate-CoA ligase (ADP-forming) activity (0043758)	fatty acid metabolic process (0006631);fatty acid transport (0015908);organic substance transport (0071702);triglyceride biosynthetic process (0019432);adiponectin-mediated signaling pathway (0033211);cellular response to cytokine stimulus (0071345);xenobiotic catabolic process (0042178);regulation of fatty acid oxidation (0046320);0071902;positive regulation of protein kinase activity (0045860);…	soluble fraction (0005625);mitochondrial outer membrane (0005741);peroxisomal membrane (0005778);endoplasmic reticulum membrane (0005789);microsome (0005792);plasma membrane (0005886);0071944;integral to membrane (0016021)
1423885_at	UP in DKO	226519	1724	Lamc1	8.21	8.9	1.61328	8.28	9.24	1.94531	7.06	7.06	7	6.97	7.32	6.93	7	6.93	6.81	7.25	extracellular matrix structural constituent (0005201);protein binding (0005515);glycosphingolipid binding (0043208)	protein complex assembly (0006461);0071840;0071822;cell migration (0016477);extracellular matrix disassembly (0022617);0071842;0071841;0071845;neuron projection development (0031175);hemidesmosome assembly (0031581);0071844;substrate adhesion-dependent cell spreading (0034446)	laminin-1 complex (0005606);laminin-10 complex (0043259)
1423886_at	DOWN in DKO	226519	1724	Lamc1	7.86	7.13	0.602904	7.92	6.32	0.329877	5.45	5.23	5.4	4.83	5.04	5.62	5	5.54	4.98	5.09	extracellular matrix structural constituent (0005201);protein binding (0005515);glycosphingolipid binding (0043208)	protein complex assembly (0006461);0071840;0071822;cell migration (0016477);extracellular matrix disassembly (0022617);0071842;0071841;0071845;neuron projection development (0031175);hemidesmosome assembly (0031581);0071844;substrate adhesion-dependent cell spreading (0034446)	laminin-1 complex (0005606);laminin-10 complex (0043259)
1423907_a_at	DOWN in DKO	225887	1867	Ndufs8	11.29	10.81	0.716978	11.3	10.62	0.624165	8.84	8.92	9.28	9.12	9.26	8.89	9.16	9.28	9.33	9.46	NADH dehydrogenase (ubiquinone) activity (0008137);electron carrier activity (0009055);4 iron, 4 sulfur cluster binding (0051539);iron ion binding (0005506)	transport (0006810);response to oxidative stress (0006979);electron transport chain (0022900);mitochondrial respiratory chain complex I assembly (0032981);0071840;0071822;0071842;0071841;0071844;0097031;photosynthesis, light reaction (0019684)	mitochondrial respiratory chain complex I (0005747)
1424051_at	UP in DKO	12827	1390	Col4a2	9.81	10.33	1.43396	9.86	10.53	1.59107	8.18	8.06	8.29	8.43	8.9	8.23	8.11	8.29	9.76	10.46	extracellular matrix structural constituent (0005201);binding (0005488)	angiogenesis (0001525);0072358;0072359;negative regulation of angiogenesis (0016525);2000026	collagen type IV (0005587)
1424065_at	DOWN in DKO	192193	33836	Edem1	8.77	8.17	0.659754	8.86	8.17	0.619854	6.45	6.14	6.46	6.65	6.44	6.44	6.4	6.42	6.61	6.48	alpha-mannosidase activity (0004559);mannosyl-oligosaccharide 1,2-alpha-mannosidase activity (0004571);calcium ion binding (0005509);misfolded protein binding (0051787)	protein folding (0006457);response to unfolded protein (0006986);ER-associated protein catabolic process (0030433)	integral to endoplasmic reticulum membrane (0030176)
1424077_at	DOWN in DKO	66569	7069	Gdpd1	8.2	7.53	0.628507	8.17	7.16	0.496546	5.28	5.2	5.21	5.48	5.73	5.25	5.25	5.36	4.6	4.74	glycerophosphodiester phosphodiesterase activity (0008889);metal ion binding (0046872)	glycerol metabolic process (0006071);lipid metabolic process (0006629)	integral to membrane (0016021)
1424085_at	DOWN in DKO	17992	37629	Ndufa4	11.52	11.08	0.737135	11.53	10.75	0.582367	9.41	9.65	9.15	9.37	9.85	9.43	9.6	9.22	9.27	9.59	-	transport (0006810);electron transport chain (0022900)	mitochondrial respiratory chain complex I (0005747)
1424105_a_at	DOWN in DKO	30939	3110	Pttg1	10.5	9.87	0.646176	10.54	9.8	0.598739	7.89	7.37	7.49	7.59	7.5	7.98	7.71	7.6	7.84	7.83	cysteine-type endopeptidase inhibitor activity (0004869);SH3 domain binding (0017124);heat shock protein binding (0031072);ribosome binding (0043022)	regulation of cell growth (0001558);regulation of cellular component organization (0051128);DNA repair (0006281);mitosis (0007067);0071842;0071840;0071841;negative regulation of cell proliferation (0008285);homologous chromosome segregation (0045143);chromosome organization (0051276);cell division (0051301)	nucleus (0005634);cytosol (0005829)
1424134_at	DOWN in DKO	67610	12164	Rspry1	10.02	9.55	0.721965	10.1	9.14	0.514057	7.15	6.75	7.11	6.73	6.84	7.09	7	7.05	6.7	6.94	zinc ion binding (0008270)	biological_process (0008150)	extracellular region (0005576)
1424136_a_at	DOWN in DKO	66101;433064;665989	38172	Ppih;LOC433064;Gm7879	10.24	9.78	0.726986	10.3	9.63	0.628507	8.08	7.85	7.62	7.45	7.45	8.12	7.78	7.64	7.74	7.67	peptidyl-prolyl cis-trans isomerase activity (0003755);ribonucleoprotein binding (0043021)	mRNA processing (0006397);protein folding (0006457);RNA splicing (0008380)	spliceosomal complex (0005681);cytoplasm (0005737);nuclear speck (0016607);U4/U6 x U5 tri-snRNP complex (0046540);U4/U6 snRNP (0071001)
1424142_at	DOWN in DKO	230233	2699	Ikbkap	8.78	7.71	0.476319	9.01	7.17	0.279322	6.33	6.14	5.87	5.72	5.41	6.56	5.93	5.88	5.72	5.5	protein kinase activity (0004672);ATP binding (0005524);0035639;phosphorylase kinase regulator activity (0008607)	transcription, DNA-dependent (0006351);2000112;regulation of transcription from RNA polymerase II promoter (0006357);I-kappaB phosphorylation (0007252);cellular response to stimulus (0051716);regulation of phosphorylation (0042325);regulation of catalytic activity (0050790)	nucleolus (0005730);cytoplasm (0005737);transcription elongation factor complex (0008023);DNA-directed RNA polymerase II, holoenzyme (0016591)
1424152_at	UP in DKO	99377	10716	Sall4	6.26	7.42	2.23457	6.54	7.03	1.40444	5.85	4.28	4.2	5.88	5.54	5.51	4.5	4.12	5.29	5.57	DNA binding (0003677);protein binding (0005515);zinc ion binding (0008270)	negative regulation of transcription from RNA polymerase II promoter (0000122);2000112;2000113;inner cell mass cell proliferation (0001833);neural tube closure (0001843);ventricular septum development (0003281);0072358;0072359;transcription, DNA-dependent (0006351);embryonic limb morphogenesis (0030326);positive regulation of transcription from RNA polymerase II promoter (0045944)	heterochromatin (0000792);transcription factor complex (0005667)
1424171_a_at	DOWN in DKO	14651	3890	Hagh	9.14	8.73	0.752623	9.23	8.63	0.659754	6.98	6.99	6.99	7.07	7.52	7.16	7.13	7	6.86	7.28	hydroxyacylglutathione hydrolase activity (0004416);zinc ion binding (0008270)	carbohydrate metabolic process (0005975);glutathione biosynthetic process (0006750);cellular amino acid biosynthetic process (0008652)	mitochondrial matrix (0005759)
1424187_at	DOWN in DKO	67896	12206	Ccdc80	8.86	8.33	0.692555	9.08	8.01	0.476319	6.06	6.69	6.74	5.85	5.97	6.13	6.51	6.76	5.63	5.76	fibronectin binding (0001968);heparin binding (0008201)	positive regulation of cell-substrate adhesion (0010811);extracellular matrix organization (0030198);0071842;0071840;0071841	basement membrane (0005604);interstitial matrix (0005614)
1424207_at	DOWN in DKO	93762	55764	Smarca5	10.75	10.03	0.607097	10.92	9.66	0.417544	8.62	8.36	8.09	7.55	7.4	8.9	8.12	8.18	7.64	7.64	DNA binding (0003677);helicase activity (0004386);protein binding (0005515);ATP binding (0005524);0035639;transcription activator activity (0016563);ATPase activity (0016887);nucleosome binding (0031491)	chromatin silencing at rDNA (0000183);2000112;2000113;ATP catabolic process (0006200);0072521;0072523;double-strand break repair (0006302);0071842;0071840;0071841;nucleosome assembly (0006334);0071844;0071824;transcription initiation (0006352);embryonic development (0009790);nucleosome positioning (0016584);ATP-dependent chromatin remodeling (0043044)	condensed chromosome (0000793);chromatin silencing complex (0005677);nucleolus (0005730);NURF complex (0016589);RSF complex (0031213)
1424211_at	DOWN in DKO	70556	57076	Slc25a33	8.09	7.68	0.752623	8.1	7.5	0.659754	5.64	5.45	5.46	5.55	5.72	5.59	5.46	5.48	5.67	5.9	binding (0005488)	transmembrane transport (0055085)	mitochondrial inner membrane (0005743);integral to membrane (0016021)
1424217_at	DOWN in DKO	18789	23389	Papola	7.05	6.28	0.586417	7.14	6.2	0.521233	4.57	4.2	4.42	4.68	4.73	4.6	4.3	4.43	4.26	3.95	RNA binding (0003723);polynucleotide adenylyltransferase activity (0004652);ATP binding (0005524);0035639	transcription, DNA-dependent (0006351);mRNA processing (0006397);RNA splicing (0008380);RNA polyadenylation (0043631)	nucleus (0005634)
1424244_at	DOWN in DKO	192174	16059	Rwdd4a;Rwdd4	9.63	8.8	0.562529	9.67	7.99	0.312083	6.45	6.61	6.51	6.31	6.48	6.65	6.67	6.76	6.61	6.67	molecular_function (0003674)	biological_process (0008150)	cellular_component (0005575)
1424254_at	DOWN in DKO;Female Dimorphic;CAGP	68713	86130	Ifitm1	12.62	11.36	0.417544	12.7	11.49	0.432269	7.61	9.99	10.91	11.51	11.43	8.06	10.39	10.71	9.49	8.85	molecular_function (0003674)	somitogenesis (0001756);response to biotic stimulus (0009607)	plasma membrane (0005886);0071944;integral to membrane (0016021)
1424258_at	DOWN in DKO	69241	37968	Polr2d	10.97	10.66	0.806642	11.01	10.35	0.632878	8.22	8.1	7.9	7.96	8.05	8.22	8.14	7.97	7.95	7.95	nucleotide binding (0000166);DNA-directed RNA polymerase activity (0003899)	transcription initiation from RNA polymerase II promoter (0006367);RNA elongation from RNA polymerase II promoter (0006368);RNA splicing (0008380)	DNA-directed RNA polymerase II, core complex (0005665)
1424270_at	DOWN in DKO;Female Dimorphic	13175	74530	Dclk1	6.25	5.27	0.50698	6.5	4.9	0.329877	5.32	6.24	6.92	6.62	6.69	5.24	6.32	6.58	4.76	4.69	protein serine/threonine kinase activity (0004674);ATP binding (0005524);0035639	neuron migration (0001764);protein amino acid phosphorylation (0006468);0071842;0071840;0071841;central nervous system projection neuron axonogenesis (0021952);forebrain development (0030900);intracellular signal transduction (0035556);cellular response to stimulus (0051716);axon extension (0048675);developmental growth involved in morphogenesis (0060560);dendrite morphogenesis (0048813)	-
1424271_at	DOWN in DKO;Female Dimorphic;CAGP	13175	74530	Dclk1	9.89	9.18	0.61132	10.1	9.15	0.517632	6.75	7.66	8.31	8.01	7.68	7.04	7.85	7.8	6.41	6.05	protein serine/threonine kinase activity (0004674);ATP binding (0005524);0035639	neuron migration (0001764);protein amino acid phosphorylation (0006468);0071842;0071840;0071841;central nervous system projection neuron axonogenesis (0021952);forebrain development (0030900);intracellular signal transduction (0035556);cellular response to stimulus (0051716);axon extension (0048675);developmental growth involved in morphogenesis (0060560);dendrite morphogenesis (0048813)	-
1424277_at	DOWN in DKO;Male Dimorphic	73738;100044098	12513	Haus7	10.07	9.53	0.687771	10.18	9.17	0.496546	7.62	7.52	7.57	7.74	7.8	7.69	7.6	7.8	8.61	8.37	thioesterase binding (0031996)	mitosis (0007067);0071842;0071840;0071841;spindle assembly (0051225);0071844;centrosome organization (0051297);cell division (0051301)	nucleolus (0005730);centrosome (0005813);microtubule (0005874);plasma membrane (0005886);0071944;HAUS complex (0070652)
1424292_at	DOWN in DKO	76131	9834	Depdc1a	8.03	7.32	0.61132	8.1	7.64	0.726986	6.54	5.2	5.64	5.71	4.64	6.3	5.33	5.82	6.2	5.57	GTPase activator activity (0005096);transcription repressor activity (0016564)	transcription, DNA-dependent (0006351);regulation of transcription, DNA-dependent (0006355);2000112;cellular response to stimulus (0051716);intracellular signal transduction (0035556);positive regulation of GTPase activity (0043547)	transcriptional repressor complex (0017053)
1424325_at	DOWN in DKO	77805	62166	Esco1	7.5	6.48	0.493116	7.48	5.84	0.320856	4.02	3.51	3.68	3.49	3.36	3.89	3.51	3.86	3.43	3.23	damaged DNA binding (0003684);DNA-directed DNA polymerase activity (0003887);acyltransferase activity (0008415);metal ion binding (0046872)	regulation of DNA replication (0006275);2000112;DNA repair (0006281);cell cycle (0007049);post-translational protein amino acid acetylation (0034421);post-translational protein modification (0043687)	chromatin (0000785);nucleus (0005634)
1424342_at	DOWN in DKO	69823	12334	Fyttd1	10.93	9.65	0.411796	10.94	9.21	0.301452	7.04	6.64	6.91	6.9	6.84	7.17	6.82	6.92	6.9	6.75	mRNA binding (0003729)	mRNA export from nucleus (0006406)	nuclear speck (0016607)
1424349_a_at	DOWN in DKO	226856	8914	Lpgat1	9.77	9.08	0.619854	9.92	8.87	0.482968	7.09	7.14	7	6.9	7.01	7.22	7.35	7.07	6.87	6.52	acyltransferase activity (0008415)	phospholipid biosynthetic process (0008654)	integral to membrane (0016021);endoplasmic reticulum membrane (0005789)
1424350_s_at	DOWN in DKO	226856	8914	Lpgat1	9.01	8.3	0.61132	9.14	7.94	0.435275	6.96	6.86	6.88	6.3	6.47	7.05	7.04	6.9	6.49	6.56	acyltransferase activity (0008415)	phospholipid biosynthetic process (0008654)	integral to membrane (0016021);endoplasmic reticulum membrane (0005789)
1424367_a_at	DOWN in DKO	26557	3560	Homer2	8.66	8.1	0.678302	8.83	7.72	0.463294	5.68	5.42	5.76	5.74	5.69	5.73	5.51	6.4	6.06	5.43	actin binding (0003779);protein domain specific binding (0019904);GKAP/Homer scaffold activity (0030160);metabotropic glutamate receptor binding (0035256);protein homodimerization activity (0042803);protein heterodimerization activity (0046982)	metabotropic glutamate receptor signaling pathway (0007216);signal transduction (0007165);cellular response to stimulus (0051716)	cytoplasm (0005737);0071944;cell junction (0030054);dendrite (0030425);neuronal cell body (0043025);postsynaptic membrane (0045211);postsynaptic density (0014069)
1424393_s_at	DOWN in DKO;Male Dimorphic	76187	5865	Adhfe1	6.74	6.14	0.659754	7.17	6.17	0.5	3.43	3.28	3.9	3.42	3.4	3.21	3.81	5.03	5.94	4.97	metal ion binding (0046872);hydroxyacid-oxoacid transhydrogenase activity (0047988)	molecular hydrogen transport (0015993);oxidation reduction (0055114)	mitochondrion (0005739)
1424398_at	DOWN in DKO	72162	6356	Dhx36	11.18	10.55	0.646176	11.2	9.57	0.323088	8.06	7.93	7.77	7.89	7.81	8.12	7.78	7.83	8.06	7.81	nucleic acid binding (0003676);ATP binding (0005524);0035639;ATP-dependent helicase activity (0008026)	ATP catabolic process (0006200);0072521;0072523	nucleus (0005634);cytoplasm (0005737)
1424445_at	UP in DKO	75604	2947	Tm4sf5	9.01	9.9	1.85318	8.96	9.88	1.89212	6.29	7.04	7.23	7.32	7.65	6.56	7.26	7.36	6.73	6.39	molecular_function (0003674)	biological_process (0008150)	integral to membrane (0016021)
1424454_at	DOWN in DKO	211499	9165	Tmem87a	8.67	8.07	0.659754	8.59	7.93	0.632878	6.47	6.67	6.69	6.81	7.05	6.66	6.83	6.7	6.7	7.14	molecular_function (0003674)	biological_process (0008150)	integral to membrane (0016021)
1424459_at	DOWN in DKO	210992	9871	Lpcat1	8.25	8.23	0.986233	8.34	7.71	0.646176	6.41	5.93	5.92	6.08	5.87	6.31	5.96	5.91	5.88	5.86	calcium ion binding (0005509);1-acylglycerophosphocholine O-acyltransferase activity (0047184);1-alkylglycerophosphocholine O-acetyltransferase activity (0047192)	phospholipid biosynthetic process (0008654);retina development in camera-type eye (0060041)	integral to membrane (0016021);endoplasmic reticulum membrane (0005789);Golgi membrane (0000139)
1424460_s_at	DOWN in DKO	210992	9871	Lpcat1	10.68	10.38	0.812252	10.65	9.95	0.615572	7.91	7.52	7.88	7.64	7.69	7.99	7.62	7.81	7.59	7.82	calcium ion binding (0005509);1-acylglycerophosphocholine O-acyltransferase activity (0047184);1-alkylglycerophosphocholine O-acetyltransferase activity (0047192)	phospholipid biosynthetic process (0008654);retina development in camera-type eye (0060041)	integral to membrane (0016021);endoplasmic reticulum membrane (0005789);Golgi membrane (0000139)
1424474_a_at	DOWN in DKO;Male Dimorphic	207565	32756	Camkk2	11.1	10.32	0.582367	10.99	10.2	0.578344	8.13	8.31	8.51	8.09	8.25	8.28	8.46	8.77	8.71	8.96	calmodulin-dependent protein kinase activity (0004683);calcium ion binding (0005509);calmodulin binding (0005516);ATP binding (0005524);0035639	activation of protein kinase activity (0032147);regulation of protein amino acid phosphorylation (0001932);protein amino acid autophosphorylation (0046777)	soluble fraction (0005625);cytoplasm (0005737)
1424475_at	DOWN in DKO	207565	32756	Camkk2	7.2	6.61	0.664343	7.16	6.45	0.61132	5.47	5.51	5.56	5.52	5.41	5.39	5.29	5.91	5.99	6.05	calmodulin-dependent protein kinase activity (0004683);calcium ion binding (0005509);calmodulin binding (0005516);ATP binding (0005524);0035639	activation of protein kinase activity (0032147);regulation of protein amino acid phosphorylation (0001932);protein amino acid autophosphorylation (0046777)	soluble fraction (0005625);cytoplasm (0005737)
1424477_at	DOWN in DKO;Male Dimorphic;CAGP	231832	64815	Tmem184a	6.33	5.74	0.664343	6.62	5.7	0.528509	3.6	3.82	4.33	4.84	5.69	3.69	4.55	5.48	8.11	8.38	-	-	integral to membrane (0016021)
1424479_at	DOWN in DKO;Male Dimorphic;CAGP	13012	4011	Cst8	7.91	6.15	0.295248	8.03	6.08	0.258816	3.77	4.75	5.88	7.01	8.11	3.94	5.25	6.03	7.87	7.93	cysteine-type endopeptidase inhibitor activity (0004869)	regulation of metabolic process (0019222);negative regulation of endopeptidase activity (0010951)	extracellular region (0005576);cytoplasm (0005737);cell surface (0009986)
1424486_a_at	DOWN in DKO	50493	55733	Txnrd1	9.31	7.69	0.325335	9.26	6.91	0.196146	5.81	5.58	5.32	4.9	5.04	5.74	5.58	5.34	4.91	5.19	thioredoxin-disulfide reductase activity (0004791);FAD binding (0050660);NADP or NADPH binding (0050661)	mesoderm formation (0001707);cell proliferation (0008283);hydrogen peroxide catabolic process (0042744);0072593;cell redox homeostasis (0045454);oxidation reduction (0055114)	nucleolus (0005730);mitochondrion (0005739);cytosol (0005829)
1424487_x_at	DOWN in DKO	50493	55733	Txnrd1	7.12	6.59	0.692555	7.25	6.02	0.426317	4.05	4.03	3.91	3.51	3.78	3.88	3.83	3.94	3.63	3.83	thioredoxin-disulfide reductase activity (0004791);FAD binding (0050660);NADP or NADPH binding (0050661)	mesoderm formation (0001707);cell proliferation (0008283);hydrogen peroxide catabolic process (0042744);0072593;cell redox homeostasis (0045454);oxidation reduction (0055114)	nucleolus (0005730);mitochondrion (0005739);cytosol (0005829)
1424495_a_at	DOWN in DKO	75458	9663	Cklf	9.19	8.7	0.712025	9.21	8.61	0.659754	5.91	6.17	6.03	6.35	6.79	6.06	6.31	6.03	6.04	6.58	chemokine activity (0008009)	cell proliferation (0008283);neutrophil chemotaxis (0030593);secretion by cell (0032940);macrophage chemotaxis (0048246);lymphocyte chemotaxis (0048247);0072676	extracellular space (0005615);integral to membrane (0016021)
1424500_at	DOWN in DKO;Female Dimorphic	216987	41265	Utp6	10	9.35	0.63728	10.1	9.01	0.469761	7.2	6.95	7.28	7.56	7.46	7.23	7.07	7.21	7.03	6.87	protein binding (0005515)	rRNA processing (0006364);0071843;0071840;0071841	nucleolus (0005730)
1424504_at	DOWN in DKO	19334	10782	Rab22a	7.76	6.57	0.438303	8.12	6.34	0.291183	4.85	4.51	4.58	4.39	4.55	4.92	4.36	4.66	4.63	5.06	GTPase activity (0003924);protein binding (0005515);GTP binding (0005525);0035639	endocytosis (0006897);0071840;small GTPase mediated signal transduction (0007264);cellular response to stimulus (0051716);protein transport (0015031)	early endosome (0005769);plasma membrane (0005886);0071944;endosome membrane (0010008)
1424523_at	UP in DKO	140580	56685	Elmo1	6.51	6.96	1.36604	6.46	7.08	1.53688	5.16	5	4.89	5.07	5.28	4.95	5.06	5.16	5.62	5.83	SH3 domain binding (0017124)	0071840;phagocytosis, engulfment (0006911);apoptosis (0006915);cellular component movement (0006928);Rac protein signal transduction (0016601);cellular response to stimulus (0051716);actin cytoskeleton organization (0030036);0071842;0071841	cytosol (0005829);cytoskeleton (0005856);plasma membrane (0005886);0071944
1424544_at	UP in DKO	223649	121943	Nrbp2	6.32	6.76	1.3566	6.26	7.03	1.70527	3.91	4.17	4.54	5.45	5.58	4.27	4.11	4.76	5.98	5.8	protein kinase activity (0004672);ATP binding (0005524);0035639	protein amino acid phosphorylation (0006468);negative regulation of neuron apoptosis (0043524);neuron differentiation (0030182)	cytoplasm (0005737)
1424555_at	UP in DKO	230996	51678	9430015G10Rik	8.31	8.69	1.30134	8.3	8.99	1.61328	6.89	6.76	6.62	6.41	6.52	6.9	6.8	6.57	6.47	6.42	molecular_function (0003674)	biological_process (0008150)	cellular_component (0005575)
1424574_at	DOWN in DKO	73130;100046567	4996	Tmed5	9.35	8.73	0.650671	9.58	8.94	0.641713	7.18	6.91	7.39	7.81	7.83	6.91	7.14	7.5	7.83	7.4	molecular_function (0003674)	transport (0006810)	ER-Golgi intermediate compartment (0005793);integral to membrane (0016021);endoplasmic reticulum membrane (0005789)
1424598_at	DOWN in DKO	13209	3238	Ddx6	11.33	10.32	0.496546	11.39	9.51	0.271684	6.83	6.25	6.31	5.83	5.44	7.13	6.24	6.37	5.91	6.02	RNA binding (0003723);ATP binding (0005524);0035639;ATP-dependent helicase activity (0008026)	ATP catabolic process (0006200);0072521;0072523	cytoplasmic mRNA processing body (0000932);0035770;intracellular non-membrane-bounded organelle (0043232);stress granule (0010494);RNA-induced silencing complex (0016442)
1424616_s_at	DOWN in DKO	233575	121634	Pgap2	10.1	9.55	0.68302	10.27	9.62	0.63728	6.95	7.21	7.31	7.33	7.71	6.91	7.47	7.38	7.71	7.8	protein binding (0005515);protein transporter activity (0008565)	GPI anchor biosynthetic process (0006506);phosphatidylinositol biosynthetic process (0006661);anti-apoptosis (0006916);protein transport (0015031);DNA damage response, signal transduction (0042770);intracellular signal transduction (0035556)	Golgi membrane (0000139);nucleus (0005634);endoplasmic reticulum membrane (0005789);integral to membrane (0016021)
1424625_a_at	UP in DKO	227801	17141	Dennd1a	7.65	7.95	1.23114	7.5	8.2	1.6245	5.47	5.69	5.73	5.63	5.84	5.43	5.9	5.58	5.45	5.81	guanyl-nucleotide exchange factor activity (0005085);SH3 domain binding (0017124)	synaptic vesicle endocytosis (0048488);0071840;synaptic transmission (0007268);0035637	0071944;cell junction (0030054);dendrite (0030425);clathrin coated vesicle membrane (0030665);neuronal cell body (0043025);presynaptic membrane (0042734)
1424657_at	DOWN in DKO	216965	27041	Taok1	9.19	7.89	0.406126	9.31	7.38	0.262429	7.48	7.41	7.49	7.45	7.83	7.53	7.34	7.49	7.35	7.59	protein serine/threonine kinase activity (0004674);ATP binding (0005524);0035639;protein kinase binding (0019901);protein kinase activator activity (0030295)	positive regulation of protein amino acid phosphorylation (0001934);protein amino acid phosphorylation (0006468);regulation of catalytic activity (0050790)	cytoplasm (0005737);intracellular membrane-bounded organelle (0043231)
1424658_at	DOWN in DKO	216965	27041	Taok1	7.24	6.72	0.697372	7.43	6.47	0.514057	3.55	3.44	3.52	2.95	3.21	3.58	3.02	3.49	3.12	3.42	protein serine/threonine kinase activity (0004674);ATP binding (0005524);0035639;protein kinase binding (0019901);protein kinase activator activity (0030295)	positive regulation of protein amino acid phosphorylation (0001934);protein amino acid phosphorylation (0006468);regulation of catalytic activity (0050790)	cytoplasm (0005737);intracellular membrane-bounded organelle (0043231)
1424663_at	DOWN in DKO	216971	10054	BC017647	9.33	8.84	0.712025	9.3	8.43	0.547147	6.6	6.55	6.61	6.41	6.3	6.65	6.49	6.56	6.51	6.46	molecular_function (0003674)	biological_process (0008150)	cellular_component (0005575)
1424667_a_at	UP in DKO	13047	22551	Cux1	6.78	7.13	1.27456	6.8	7.72	1.89212	5.43	5.22	5.13	4.45	4.56	5.25	5.05	4.78	4.38	4.72	chromatin binding (0003682);transcription factor activity (0003700);0001071;transcription repressor activity (0016564);protein binding, bridging (0030674);molecular adaptor activity (0060090);sequence-specific DNA binding (0043565)	negative regulation of transcription from RNA polymerase II promoter (0000122);2000112;2000113;retrograde transport, vesicle recycling within Golgi (0000301);transcription, DNA-dependent (0006351);lung development (0030324);auditory receptor cell differentiation (0042491)	nucleus (0005634);integral to Golgi membrane (0030173)
1424675_at	DOWN in DKO	106957	8199	Slc39a6	8.1	7.79	0.806642	8.34	7.5	0.558644	5.44	5.56	5.56	5.2	5.11	5.8	5.35	5.68	5.57	5.64	metal ion transmembrane transporter activity (0046873)	divalent metal ion transport (0070838);0072511;zinc ion transmembrane transport (0071577)	endoplasmic reticulum (0005783);0071944;integral to membrane (0016021);lamellipodium membrane (0031258)
1424704_at	DOWN in DKO;CAGP	12393	68389	Runx2	6.8	6.17	0.646176	7.19	6.3	0.539614	3.17	3.61	5.3	4.66	3.76	3.2	3.55	4.58	4.25	3.02	chromatin binding (0003682);transcription factor activity (0003700);0001071;ATP binding (0005524);0035639;transcription factor binding (0008134);promoter binding (0010843);0000975;0001067;transcription activator activity (0016563);specific transcriptional repressor activity (0016566);protein domain specific binding (0019904);transcription repressor binding (0070491)	endochondral ossification (0001958);osteoblast fate commitment (0002051);chondrocyte development (0002063);osteoblast development (0002076);transcription, DNA-dependent (0006351);2000112;positive regulation of cell proliferation (0008284);positive regulation of gene-specific transcription from RNA polymerase II promoter (0010552);positive regulation of chondrocyte differentiation (0032332);200002…	transcription factor complex (0005667);cytoplasm (0005737)
1424713_at	DOWN in DKO	75600	77215	Calml4	7.46	6.91	0.68302	7.66	6.71	0.517632	5.74	5.88	6.43	6.73	6.72	5.58	5.89	6.48	6.82	6.88	calcium ion binding (0005509)	-	-
1424754_at	UP in DKO	109225	10922	Ms4a7	5.98	6.39	1.32869	5.94	6.61	1.59107	3.45	3.34	3.44	3.42	3.41	3.21	3.38	3.56	3.43	3.39	-	-	integral to membrane (0016021)
1424768_at	DOWN in DKO	109624	8287	Cald1	10.43	9.3	0.456916	10.76	9.47	0.408951	8.56	8.83	9.24	8.9	8.83	8.56	8.82	9.15	9.19	9.09	actin binding (0003779);calmodulin binding (0005516);myosin binding (0017022)	muscle contraction (0006936);regulation of smooth muscle contraction (0006940);positive regulation of protein binding (0032092);actin filament bundle assembly (0051017);0071842;0071840;0071841;0071844	membrane fraction (0005624);actin filament (0005884);0071944;focal adhesion (0005925);postsynaptic density (0014069);actin cap (0030478);neuronal cell body (0043025);dendritic spine (0043197)
1424778_at	DOWN in DKO	28193	37401	Reep3	9.59	8.05	0.343885	9.56	7.67	0.269807	5.87	6.35	5.76	5.62	6.37	5.78	6.17	5.83	5.94	6.84	molecular_function (0003674)	biological_process (0008150)	integral to membrane (0016021)
1424779_at	DOWN in DKO	28193	37401	Reep3	7.68	6.98	0.615572	7.75	6.87	0.543367	5.2	5.58	5.7	5.86	6.33	5.33	5.83	5.73	5.61	6.26	molecular_function (0003674)	biological_process (0008150)	integral to membrane (0016021)
1424780_a_at	DOWN in DKO	28193	37401	Reep3	10.23	9.22	0.496546	10.28	9.12	0.447513	8.93	8.77	9.16	9.06	9.27	8.73	9.02	9.32	9.45	9.6	molecular_function (0003674)	biological_process (0008150)	integral to membrane (0016021)
1424781_at	DOWN in DKO	28193	37401	Reep3	9.38	8.63	0.594604	9.41	8.37	0.486327	7.9	7.9	7.98	7.89	8.08	7.89	7.96	8.11	8.26	8.51	molecular_function (0003674)	biological_process (0008150)	integral to membrane (0016021)
1424836_a_at	DOWN in DKO	76499	24944	Clasp2	8.9	8.08	0.566442	8.94	8.49	0.732043	5.94	5.88	5.9	5.9	6.01	5.96	5.99	5.76	6	6.24	microtubule plus-end binding (0051010)	microtubule nucleation (0007020);0071842;0071840;0071841;negative regulation of microtubule depolymerization (0007026);mitosis (0007067);meiosis (0007126);establishment or maintenance of cell polarity (0007163);cell migration (0016477);microtubule organizing center organization (0031023);microtubule anchoring (0034453);cell division (0051301)	kinetochore (0000776);trans-Golgi network (0005802);cytoplasmic microtubule (0005881);cell cortex (0005938);0071944
1424843_a_at	UP in DKO	14455	-	Gas5	8.39	8.8	1.32869	8.29	9.05	1.69349	5	4.52	5.06	5.68	5	5.09	4.76	4.94	5.62	4.41	-	-	-
1424854_at	DOWN in DKO	69386;100041230;319155;319156;319157;319158;319159;319160;319161;320332;326619;326620;674678;97122	124243	Hist1h4h;Hist1h4a;Hist1h4b;Hist1h4c;Hist1h4d;Hist1h4f;Hist1h4i;Hist1h4j;Hist1h4k;Hist1h4m;Hist2h4a;Hist4h4;Gm11275;Hist2h4;Hist1h4n	8.72	8.15	0.673617	8.89	8.29	0.659754	6.13	5.87	5.84	5.62	5.38	6.05	5.7	5.9	5.96	5.6	DNA binding (0003677);protein binding (0005515)	nucleosome assembly (0006334);0071842;0071840;0071841;0071844;0071824;negative regulation of megakaryocyte differentiation (0045653);2000026	nucleosome (0000786);nucleoplasm (0005654)
1424890_at	UP in DKO	12173	31048	Bnc1	11.06	11.63	1.48452	11.14	11.8	1.58008	8.94	9.03	8.7	8.77	8.49	8.99	9.08	8.67	8.04	7.83	DNA binding (0003677);zinc ion binding (0008270)	transcription, DNA-dependent (0006351);regulation of transcription, DNA-dependent (0006355);2000112	nucleus (0005634);cytoplasm (0005737)
1424902_at	DOWN in DKO;CAGP	72324	10700	Plxdc1	7.95	6.8	0.450625	8.09	7	0.469761	3.69	4.59	6.55	7.27	7.73	3.95	5.24	6.15	7.6	7.97	-	-	0071944;tight junction (0005923);integral to membrane (0016021);dendrite (0030425);neuronal cell body (0043025)
1424921_at	DOWN in DKO;CAGP	57261;69550	84762;48277	Brd4;Bst2	7.78	6.7	0.473029	7.95	6.81	0.45376	3.98	4.82	5.93	6.88	7.51	4.41	5.21	5.86	7.42	7.48	DNA binding (0003677);signal transducer activity (0004871);protein homodimerization activity (0042803)	regulation of transcription involved in G1 phase of mitotic cell cycle (0000114);2000112;inner cell mass cell proliferation (0001833);protein amino acid phosphorylation (0006468);chromosome segregation (0007059);positive regulation of G2/M transition of mitotic cell cycle (0010971);positive regulation of DNA binding (0043388);histone H4-K12 acetylation (0043983);0071842;0071840;0071841;internal p…	nuclear chromatin (0000790);condensed nuclear chromosome (0000794);nucleolus (0005730);Golgi apparatus (0005794);0071944;integral to membrane (0016021);apical plasma membrane (0016324);anchored to membrane (0031225)
1424926_at	DOWN in DKO	140740	5220	Sec63	8.65	8.16	0.712025	8.85	8.08	0.586417	6.65	6.6	6.41	6.15	6.35	6.67	6.55	6.37	6.22	6.42	heat shock protein binding (0031072);unfolded protein binding (0051082)	protein folding (0006457);protein transport (0015031)	integral to membrane (0016021);endoplasmic reticulum membrane (0005789)
1424954_a_at	UP in DKO	18717	69032	Pip5k1c	8.55	8.95	1.31951	8.49	9.24	1.68179	7.51	7.27	7.44	7.1	7.03	7.47	7.35	7.34	7	7.34	ATP binding (0005524);0035639;1-phosphatidylinositol-4-phosphate 5-kinase activity (0016308)	axonogenesis (0007409);0071842;0071840;0071841;phosphatidylinositol metabolic process (0046488);phosphoinositide phosphorylation (0046854)	0071944;endomembrane system (0012505);focal adhesion (0005925)
1424975_at	DOWN in DKO	233186	50482	Siglec5	6.27	4.98	0.408951	6.32	5.13	0.438303	2.36	2.47	3.42	3.03	2.97	2.35	2.68	2.83	2.99	2.92	monosaccharide binding (0048029)	cell adhesion (0007155)	integral to membrane (0016021)
1425010_at	DOWN in DKO	104349	120147	Zfp119a	7.09	6.6	0.712025	7.36	6.69	0.628507	4.57	4.55	4.48	4.48	4.61	4.43	4.48	4.42	4.61	4.57	protein binding (0005515);nucleic acid binding (0003676);zinc ion binding (0008270)	regulation of transcription, DNA-dependent (0006355);2000112	intracellular (0005622)
1425029_a_at	DOWN in DKO	67216	6971	Mboat2	10.45	10.05	0.757858	10.51	9.92	0.664343	7.69	7.67	7.9	8.02	8.54	7.62	7.84	7.86	8.3	8.29	1-acylglycerophosphocholine O-acyltransferase activity (0047184)	phospholipid biosynthetic process (0008654)	endoplasmic reticulum (0005783);integral to membrane (0016021)
1425037_at	DOWN in DKO	224014	26727	Fgd4	6.75	6.1	0.63728	6.83	6.22	0.655197	5.36	5.04	5.53	5.67	5.5	5.37	5.41	5.52	5.41	5.29	Rho guanyl-nucleotide exchange factor activity (0005089);actin filament binding (0051015);zinc ion binding (0008270)	apoptosis (0006915);activation of JUN kinase activity (0007257);0071900;0071902;regulation of cell shape (0008360);induction of apoptosis by extracellular signals (0008624);lamellipodium assembly (0030032);0071842;0071840;0071841;0071844;microspike assembly (0030035);regulation of Rho protein signal transduction (0035023)	cytosol (0005829);cytoskeleton (0005856);lamellipodium (0030027);filopodium (0030175)
1425052_at	UP in DKO	66307	9361	Isoc1	10.95	11.52	1.48452	11.05	11.69	1.55833	9.07	9.21	8.57	8.6	9.29	9.07	9.21	8.47	8.42	8.96	catalytic activity (0003824)	metabolic process (0008152)	peroxisome (0005777)
1425060_s_at	DOWN in DKO	56430	74455	Clip1	7.2	6.11	0.469761	7.17	5.64	0.346277	4.1	3.3	3.54	3.23	2.92	3.87	3.3	3.75	3.04	2.93	nucleic acid binding (0003676);zinc ion binding (0008270);microtubule plus-end binding (0051010)	positive regulation of microtubule polymerization (0031116)	cytoplasmic microtubule (0005881);intermediate filament (0005882)
1425129_a_at	DOWN in DKO	21351	4916	Taldo1	11.55	11	0.68302	11.52	10.57	0.517632	9.67	9.6	9.25	9.3	9.35	9.72	9.59	9.28	9.18	9.49	transaldolase activity (0004801);monosaccharide binding (0048029)	fructose 6-phosphate metabolic process (0006002);0072524;heterocycle metabolic process (0046483);oxidation reduction (0055114);pentose-phosphate shunt, non-oxidative branch (0009052);glyceraldehyde-3-phosphate metabolic process (0019682)	soluble fraction (0005625);microsome (0005792);cytosol (0005829)
1425139_at	DOWN in DKO	230784	12873	Sesn2	8.06	7.51	0.68302	8.14	7.12	0.493116	5.55	5.29	5.28	5.21	5.4	5.56	5.43	5.47	5.26	5.57	-	cell cycle arrest (0007050);negative regulation of cell cycle (0045786)	nucleus (0005634);cytoplasm (0005737)
1425140_at	DOWN in DKO	212442	9349	Lactb2	7.45	6.59	0.550953	7.63	6.41	0.429283	4.62	4.16	4.75	5.47	5.1	4.51	4.24	4.54	4.83	4.95	hydrolase activity (0016787);metal ion binding (0046872)	metabolic process (0008152)	mitochondrion (0005739)
1425148_a_at	DOWN in DKO	72183;100047864	12304	Snx6	11.37	10.66	0.61132	11.48	10.6	0.543367	9.28	9.16	9.31	8.55	9.25	9.4	9.25	9.33	8.51	9.08	phosphoinositide binding (0035091);protein homodimerization activity (0042803)	intracellular protein transport (0006886);cell communication (0007154);negative regulation of transforming growth factor beta receptor signaling pathway (0030512);negative regulation of signal transduction (0009968);negative regulation of response to stimulus (0048585);retrograde transport, endosome to Golgi (0042147)	nucleus (0005634);cytoplasmic vesicle (0031410);early endosome membrane (0031901)
1425193_at	DOWN in DKO	66552	36411	2010106G01Rik;Sppl2a	9.31	8.68	0.646176	9.31	8.64	0.628507	6.39	6.06	6.56	6.8	6.81	6.57	6.1	6.6	6.74	6.48	aspartic-type endopeptidase activity (0004190)	metabolic process (0008152)	integral to membrane (0016021)
1425195_a_at	UP in DKO	110460;224530	55855	Acat2;Acat3	8.22	8.74	1.43396	8.14	8.74	1.51572	6.52	6.92	6.27	6.15	6.35	6.54	6.8	6.07	5.93	6.49	acetyl-CoA C-acetyltransferase activity (0003985)	metabolic process (0008152)	nucleolus (0005730);mitochondrion (0005739);cytosol (0005829)
1425197_at	DOWN in DKO	19255	7497	Ptpn2	7.78	7.4	0.768438	8	7.26	0.598739	5.03	5.15	4.83	5.07	5.34	5	4.84	4.82	4.63	5.1	non-membrane spanning protein tyrosine phosphatase activity (0004726)	insulin receptor signaling pathway (0008286);signal transduction (0007165);peptidyl-tyrosine dephosphorylation (0035335)	endoplasmic reticulum (0005783)
1425204_s_at	DOWN in DKO	13680;234733	5240;56032	Ddx19a;Ddx19b	7.4	7	0.757858	7.66	6.87	0.578344	5.74	5.75	5.61	5.61	5.58	5.69	5.52	5.5	5.42	5.35	RNA binding (0003723);protein binding (0005515);ATP binding (0005524);0035639;ATP-dependent helicase activity (0008026)	ATP catabolic process (0006200);0072521;0072523;induction of apoptosis (0006917);protein transport (0015031);mRNA transport (0051028);transmembrane transport (0055085)	nuclear pore (0005643);cytoplasm (0005737);nuclear membrane (0031965)
1425206_a_at	DOWN in DKO	22215	7988	Ube3a	7.36	6.21	0.450625	7.55	6.28	0.41466	6.57	6.58	6.48	5.12	5.49	7.06	6.38	6.56	5.53	6.08	transcription coactivator activity (0003713);0000989;0000988;ubiquitin-protein ligase activity (0004842)	ovarian follicle development (0001541);ovum-producing ovary development (0061039);positive regulation of phosphoinositide 3-kinase cascade (0014068);positive regulation of response to stimulus (0048584);androgen receptor signaling pathway (0030521);signal transduction (0007165);cellular response to stimulus (0051716);sperm entry (0035037);0071840;protein ubiquitination involved in ubiquitin-depen…	proteasome complex (0000502);nucleus (0005634);cytosol (0005829)
1425233_at	DOWN in DKO;CAGP	78354	87212	2210407C18Rik	8.95	6.5	0.183011	9.13	7.11	0.246558	4.07	4.4	5.72	5.26	4.68	3.94	5.15	5.47	3.84	3.94	molecular_function (0003674)	biological_process (0008150)	cellular_component (0005575)
1425344_at	DOWN in DKO	67608	57048	Narf	7.25	6.96	0.817902	7.49	6.78	0.61132	5.41	5.72	4.9	4.8	5.49	5.57	5.68	4.86	4.85	5.47	lamin binding (0005521)	biological_process (0008150)	lamin filament (0005638)
1425360_at	UP in DKO	246198	31347	Mllt6	5.82	6.46	1.55833	6.04	6.17	1.09429	4.31	4.54	4.46	4.15	4.25	4.35	4.37	4.43	4.3	4.33	zinc ion binding (0008270)	biological_process (0008150)	-
1425362_at	DOWN in DKO	231801	4430	Agfg2	7.65	6.63	0.493116	7.36	6.67	0.619854	2.95	3.16	3.05	3.25	3.01	2.95	3.13	2.96	3.1	2.97	ARF GTPase activator activity (0008060);zinc ion binding (0008270)	regulation of ARF GTPase activity (0032312);regulation of response to stimulus (0048583);positive regulation of GTPase activity (0043547)	cellular_component (0005575)
1425383_a_at	DOWN in DKO	18514;676870	20574	Pbx1	10.37	9.97	0.757858	10.33	9.39	0.521233	7.84	7.76	8.01	7.33	7.18	7.95	7.68	7.88	7.03	7.38	transcription factor activity (0003700);0001071;transcription factor binding (0008134);sequence-specific DNA binding (0043565);protein heterodimerization activity (0046982)	urogenital system development (0001655);branching involved in ureteric bud morphogenesis (0001658);transcription, DNA-dependent (0006351);2000112;steroid biosynthetic process (0006694);sex differentiation (0007548);positive regulation of cell proliferation (0008284);anterior/posterior pattern formation (0009952);proximal/distal pattern formation (0009954);regulation of ossification (0030278);adre…	transcription factor complex (0005667);cytoplasm (0005737)
1425428_at	UP in DKO	53417	9646	Hif3a	9.24	9.74	1.41421	9.27	9.89	1.53688	6.98	7.45	7.72	7.85	7.93	7.05	7.58	7.46	7.62	8.03	transcription factor activity (0003700);0001071;specific RNA polymerase II transcription factor activity (0003704);signal transducer activity (0004871)	response to hypoxia (0001666);2000112;transcription from RNA polymerase II promoter (0006366);signal transduction (0007165);cellular response to stimulus (0051716);positive regulation of transcription from RNA polymerase II promoter (0045944)	nucleus (0005634);cytoplasm (0005737)
1425486_s_at	DOWN in DKO	219135	55842	Mtmr6	8.69	8.27	0.747425	8.79	8.2	0.664343	6.63	6.15	6.59	6.94	6.88	6.51	6.23	6.66	6.71	6.94	protein tyrosine phosphatase activity (0004725);calcium-activated potassium channel activity (0015269)	peptidyl-tyrosine dephosphorylation (0035335);0071805;ion transmembrane transport (0034220);0071804;potassium ion transport (0006813)	cytoplasm (0005737);nuclear envelope (0005635)
1425514_at	DOWN in DKO;Female Dimorphic	18708	7889	Pik3r1	7.66	6.34	0.400535	7.78	6.35	0.371131	5.21	5.89	6.3	6.86	6.85	5.19	6	6.01	5.62	5.6	insulin receptor binding (0005158);insulin-like growth factor receptor binding (0005159);platelet-derived growth factor receptor binding (0005161);calmodulin binding (0005516);protein C-terminus binding (0008022);1-phosphatidylinositol-3-kinase activity (0016303);protein kinase binding (0019901);protein phosphatase binding (0019903);protein domain specific binding (0019904);estrogen receptor bind…	positive regulation of protein amino acid phosphorylation (0001934);negative regulation of cell-matrix adhesion (0001953);glucose metabolic process (0006006);protein amino acid phosphorylation (0006468);insulin receptor signaling pathway (0008286);negative regulation of heart rate (0010459);phosphoinositide 3-kinase cascade (0014065);negative regulation of cell-cell adhesion (0022408);B cell diff…	soluble fraction (0005625);nucleus (0005634);plasma membrane (0005886);0071944;phosphoinositide 3-kinase complex (0005942);synaptosome (0019717)
1425521_at	DOWN in DKO	218693	4709	Paip1	7.06	5.22	0.279322	7.53	5.75	0.291183	4.35	4.75	3.76	4.16	4.49	4.2	4.67	4.3	4.15	4.2	translation activator activity (0008494)	2000112;RNA metabolic process (0016070);positive regulation of translation (0045727)	cytoplasm (0005737)
1425526_a_at	DOWN in DKO	18933	7896	Prrx1	7.07	6.76	0.806642	7.58	6.41	0.444421	5.2	5.57	5.83	4.66	5.01	4.99	5.35	5.54	4.64	4.74	transcription factor activity (0003700);0001071;transcription repressor activity (0016564);sequence-specific DNA binding (0043565)	negative regulation of transcription from RNA polymerase II promoter (0000122);2000112;2000113;positive regulation of mesenchymal cell proliferation (0002053);embryonic limb morphogenesis (0030326);inner ear morphogenesis (0042472);middle ear morphogenesis (0042474);positive regulation of smoothened signaling pathway (0045880);positive regulation of signal transduction (0009967);positive regulati…	nucleus (0005634)
1425546_a_at	UP in DKO	22041	68153	Trf;Tf	7.17	7.83	1.58008	7.41	7.76	1.27456	5.15	5.41	5.28	5.31	5.38	5.34	5.36	5.51	5.35	5.43	ferric iron binding (0008199);ferric iron transmembrane transporter activity (0015091);0072510	cellular iron ion homeostasis (0006879);cellular metal ion homeostasis (0006875);positive regulation of myelination (0031643);2000026;regulation of signaling process (0023051);2000021;transferrin transport (0033572);iron ion transmembrane transport (0034755);SMAD protein signal transduction (0060395);cellular response to stimulus (0051716);0072512	basement membrane (0005604);extracellular space (0005615);early endosome (0005769);late endosome (0005770);coated pit (0005905);basal plasma membrane (0009925);0071944;endosome membrane (0010008);apical plasma membrane (0016324);endocytic vesicle (0030139);stored secretory granule (0030141);perinuclear region of cytoplasm (0048471);recycling endosome (0055037)
1425556_at	DOWN in DKO	69131	84757	Cdk12	7.44	6.71	0.602904	7.49	6.54	0.517632	4.48	4.62	4.75	4.49	4.47	4.73	4.55	4.81	4.56	4.52	cyclin-dependent protein kinase activity (0004693);ATP binding (0005524);0035639;RNA polymerase II carboxy-terminal domain kinase activity (0008353);cyclin binding (0030332)	cell cycle (0007049);RNA splicing (0008380);regulation of MAP kinase activity (0043405);regulation of response to stimulus (0048583);0071900;regulation of protein amino acid phosphorylation (0001932);protein amino acid autophosphorylation (0046777);phosphorylation of RNA polymerase II C-terminal domain (0070816);2000112	nucleolus (0005730);nuclear speck (0016607);nuclear cyclin-dependent protein kinase holoenzyme complex (0019908)
1425568_a_at	DOWN in DKO	67878	10018	Tmem33	10.82	10.12	0.615572	10.92	10.21	0.61132	8.47	7.74	8.33	8.56	8.36	8.27	7.7	8.52	8.7	8.36	protein binding (0005515)	biological_process (0008150)	integral to membrane (0016021);melanosome (0042470)
1425573_a_at	DOWN in DKO	13196	7684	Asap1	7.03	6.52	0.702222	7.32	6.54	0.582367	5.93	6.19	5.71	5.63	5.73	6.02	5.75	5.77	5.44	5.62	ARF GTPase activator activity (0008060);cytoskeletal adaptor activity (0008093);protein binding, bridging (0030674);zinc ion binding (0008270);SH3 domain binding (0017124)	signal transduction (0007165);cellular response to stimulus (0051716);regulation of ARF GTPase activity (0032312);regulation of response to stimulus (0048583);positive regulation of GTPase activity (0043547);filopodium assembly (0046847);0071842;0071840;0071841;0071844;cilium morphogenesis (0060271)	cytoplasm (0005737);membrane (0016020)
1425575_at	DOWN in DKO	13837	21083	Epha3	6.9	6.48	0.747425	7.3	6.5	0.574349	4.24	4.02	4.95	4.4	4.8	3.86	3.94	4.54	4.38	5.53	ephrin receptor activity (0005003);ATP binding (0005524);0035639	protein amino acid phosphorylation (0006468);transmembrane receptor protein tyrosine kinase signaling pathway (0007169);signal transduction (0007165);cellular response to stimulus (0051716)	extracellular region (0005576);0071944;integral to plasma membrane (0005887)
1425660_at	DOWN in DKO	228662	8980	Btbd3	8.23	7.54	0.619854	8.16	6.85	0.403321	5.22	4.95	4.96	4.88	5.05	5.17	4.97	4.98	5.17	5.7	molecular_function (0003674)	biological_process (0008150)	cellular_component (0005575)
1425773_s_at	DOWN in DKO	66454	39074	Nmnat1	8.15	7.37	0.582367	7.99	6.88	0.463294	4.81	4.71	4.39	4.47	4.66	4.88	4.8	4.28	4.41	4.38	nicotinamide-nucleotide adenylyltransferase activity (0000309);nicotinate-nucleotide adenylyltransferase activity (0004515);ATP binding (0005524);0035639	NAD biosynthetic process (0009435);0072524;0072525;heterocycle biosynthetic process (0018130);neuroprotection (0043526)	nucleus (0005634)
1425795_a_at	DOWN in DKO	26409	37743	Map3k7	8.3	7.92	0.768438	8.48	7.71	0.586417	6.26	6.12	5.52	5.84	5.27	6.3	5.89	5.49	5.84	5.39	magnesium ion binding (0000287);MAP kinase kinase activity (0004708);MAP kinase kinase kinase activity (0004709);protein binding (0005515);ATP binding (0005524);0035639	cellular response to stimulus (0051716);activation of MAPKK activity (0000186);angiogenesis (0001525);0072358;0072359;neural tube formation (0001841);positive regulation of T cell cytokine production (0002726);MyD88-dependent toll-like receptor signaling pathway (0002755);MyD88-independent toll-like receptor signaling pathway (0002756);transforming growth factor beta receptor signaling pathway (0…	Ada2/Gcn5/Ada3 transcription activator complex (0005671);cytosol (0005829);endosome membrane (0010008)
1425806_a_at	DOWN in DKO	108098	3148	Med21	8.14	7.41	0.602904	8.3	7.5	0.574349	6.38	6.53	5.81	6.05	6.99	6.28	6.69	6.09	5.88	6.45	transcription coactivator activity (0003713);0000989;0000988	blastocyst development (0001824);2000112;transcription from RNA polymerase II promoter (0006366);positive regulation of transcription from RNA polymerase II promoter (0045944)	mediator complex (0016592)
1425848_a_at	UP in DKO	66959	11421	Dusp26	6.87	7.82	1.93187	6.94	7.55	1.52626	4.41	4.69	4.94	4.52	4.19	4.43	4.57	4.79	4.43	4.38	protein tyrosine phosphatase activity (0004725);protein tyrosine/serine/threonine phosphatase activity (0008138)	peptidyl-tyrosine dephosphorylation (0035335)	nucleus (0005634);mitochondrion (0005739);Golgi apparatus (0005794)
1425942_a_at	DOWN in DKO;Male Dimorphic;CAGP	14758	56966	Gpm6b	7.28	6.99	0.817902	7.58	6.65	0.524858	4.51	5.39	5.4	5.76	6.28	4.38	5.38	5.68	6.62	7.22	-	-	integral to membrane (0016021)
1425964_x_at	DOWN in DKO;Male Dimorphic;CAGP	15507	1180	Hspb1	8.92	8.36	0.678302	9	8.33	0.628507	5.4	5.92	6.66	7.16	7.8	5.59	6.22	6.63	7.42	8.46	identical protein binding (0042802);ubiquitin binding (0043130)	response to heat (0009408)	proteasome complex (0000502);soluble fraction (0005625);insoluble fraction (0005626);nucleus (0005634);plasma membrane (0005886);0071944;cell surface (0009986);Z disc (0030018);spindle (0005819)
1425991_a_at	DOWN in DKO	235041	9163	Kank2	8.86	8.09	0.586417	8.82	7.86	0.514057	6.52	6.61	6.66	6.1	6.47	6.44	6.46	6.59	6.35	7.07	molecular_function (0003674)	negative regulation of stress fiber assembly (0051497)	cytoplasm (0005737)
1425995_s_at	UP in DKO	22431	11536	Wt1	11.51	11.64	1.09429	11.41	12.05	1.55833	9.95	9.93	10.26	10.05	9.91	9.83	9.95	10.18	9.24	8.96	double-stranded DNA binding (0003690);transcription factor activity (0003700);0001071;RNA binding (0003723);zinc ion binding (0008270);promoter binding (0010843);0000975;0001067;transcription activator activity (0016563);specific transcriptional repressor activity (0016566);C2H2 zinc finger domain binding (0070742)	negative regulation of transcription from RNA polymerase II promoter (0000122);2000112;2000113;vasculogenesis (0001570);0072358;0072359;branching involved in ureteric bud morphogenesis (0001658);transcription, DNA-dependent (0006351);induction of apoptosis (0006917);germ cell development (0007281);sex determination (0007530);RNA splicing (0008380);male gonad development (0008584);negative regulat…	cytoplasm (0005737);nuclear speck (0016607)
1426010_a_at	DOWN in DKO	13823	49308	Epb4.1l3;Epb41l3	8.04	7.71	0.795536	8.24	7.52	0.607097	5.66	5.56	5.55	5.45	5.54	5.58	5.43	5.4	5.28	5.41	actin binding (0003779);structural molecule activity (0005198)	cortical actin cytoskeleton organization (0030866);0071842;0071840;0071841	cytoplasm (0005737);cytoskeleton (0005856);cell-cell junction (0005911);0071944;extrinsic to membrane (0019898);paranode region of axon (0033270);juxtaparanode region of axon (0044224)
1426082_a_at	DOWN in DKO;CAGP	229699	74529	Slc16a4	5.89	5.69	0.870551	6.31	5.23	0.473029	3.37	3.67	4.12	4.71	5.2	3.17	3.73	4.67	4.38	4.29	molecular_function (0003674)	transmembrane transport (0055085)	cellular_component (0005575)
1426088_at	UP in DKO	17721;100042862	36212	ND5;mt-Nd5;Gm4076	12.5	12.9	1.31951	12.47	13.39	1.89212	11.69	11.73	12.08	11.81	11.4	11.66	11.68	12.1	12.04	11.16	NADH dehydrogenase (ubiquinone) activity (0008137)	transport (0006810);ATP synthesis coupled electron transport (0042773)	mitochondrial respiratory chain complex I (0005747);integral to membrane (0016021)
1426114_at	UP in DKO	15384	74950	Hnrnpab	9.91	10.43	1.43396	9.78	10.56	1.71713	8.51	8.53	8.64	8.27	8.33	8.46	8.51	8.62	8.4	8.57	nucleotide binding (0000166);DNA replication origin binding (0003688);transcription factor activity (0003700);0001071;RNA binding (0003723);protein binding (0005515)	epithelial to mesenchymal transition (0001837);0071840;transcription, DNA-dependent (0006351);2000112;positive regulation of gene-specific transcription (0043193);negative regulation of transcription, DNA-dependent (0045892);2000113	nucleus (0005634);cytoplasm (0005737);ribonucleoprotein complex (0030529)
1426123_a_at	DOWN in DKO	81910	68138	Rrbp1	7.2	6.83	0.773782	7.35	6.71	0.641713	4.82	4.81	4.86	4.93	4.87	4.78	4.82	4.99	5.17	5.44	-	protein transport (0015031);transmembrane transport (0055085);signal transduction (0007165);cellular response to stimulus (0051716)	integral to endoplasmic reticulum membrane (0030176)
1426152_a_at	DOWN in DKO	17311	692	Kitl;Kitlg	9.58	8	0.334482	9.57	7.67	0.267943	5.29	4.82	5.21	5.11	5.58	5.48	4.96	4.92	4.49	4.51	cytokine activity (0005125);stem cell factor receptor binding (0005173);growth factor activity (0008083);identical protein binding (0042802)	ovarian follicle development (0001541);ovum-producing ovary development (0061039);neural crest cell migration (0001755);positive regulation of myeloid leukocyte differentiation (0002763);2000026;cell adhesion (0007155);germ cell development (0007281);negative regulation of mast cell apoptosis (0033026);germ cell programmed cell death (0035234);positive regulation of MAP kinase activity (0043406);…	extracellular space (0005615);cytoplasm (0005737);cytoskeleton (0005856);plasma membrane (0005886);0071944;integral to membrane (0016021)
1426165_a_at	DOWN in DKO	12367	37912	Casp3	6.57	5.8	0.586417	6.93	5.61	0.400535	4.11	3.83	3.49	3.47	3.4	3.88	3.41	3.39	3.62	3.28	aspartic-type endopeptidase activity (0004190);cysteine-type endopeptidase activity (0004197);cyclin-dependent protein kinase inhibitor activity (0004861);protein binding (0005515);phospholipase A2 activator activity (0016005)	B cell homeostasis (0001782);release of cytochrome c from mitochondria (0001836);0071842;0071840;0071841;DNA fragmentation involved in apoptotic nuclear change (0006309);0071845;proteolysis (0006508);response to DNA damage stimulus (0006974);heart development (0007507);0072358;0072359;sensory perception of sound (0007605);learning or memory (0007611);induction of apoptosis via death domain recept…	soluble fraction (0005625);nucleoplasm (0005654);mitochondrion (0005739);cytosol (0005829);plasma membrane (0005886);0071944
1426247_at	DOWN in DKO;Female Dimorphic	223255	20793	Stk24	9.2	8.56	0.641713	9.21	8.7	0.702222	7.34	7.59	7.95	8.35	8.34	7.22	7.77	7.59	7.62	7.37	protein serine/threonine kinase activity (0004674);ATP binding (0005524);0035639	protein amino acid phosphorylation (0006468);positive regulation of axon regeneration (0048680);2000026	nucleoplasm (0005654);cytosol (0005829)
1426253_at	DOWN in DKO	66768	12030	Pacrgl	8.73	8.1	0.646176	8.79	8.05	0.598739	6.7	6.37	6.26	6.39	6.29	6.51	6.25	6.31	6.1	6.34	binding (0005488)	biological_process (0008150)	cellular_component (0005575)
1426259_at	DOWN in DKO	211347	56999	Pank3	9.52	8.62	0.535887	9.59	8.17	0.373712	4.25	3.91	4.39	4.57	4.31	4.32	3.99	4.59	4.34	4.2	pantothenate kinase activity (0004594);ATP binding (0005524);0035639	coenzyme A biosynthetic process (0015937);0072521;heterocycle metabolic process (0046483);phosphorylation (0016310)	nucleus (0005634);cytoplasm (0005737)
1426275_a_at	DOWN in DKO	67883	41609	Uxs1	7.34	6.98	0.779165	7.46	6.86	0.659754	5.34	5.39	5.25	5.67	6.14	5.22	5.44	5.47	5.94	6.26	UDP-glucuronate decarboxylase activity (0048040);coenzyme binding (0050662)	cellular metabolic process (0044237)	mitochondrion (0005739);integral to membrane (0016021);Golgi cisterna membrane (0032580)
1426295_at	DOWN in DKO	12950	1420	Hapln1	7.85	7.05	0.574349	7.88	7.06	0.566442	6.28	4.69	4.09	3.4	2.9	6.07	4.54	4.46	3.44	3.27	hyaluronic acid binding (0005540)	cell adhesion (0007155)	proteinaceous extracellular matrix (0005578)
1426326_at	DOWN in DKO	109910	43144	Zfp91	10.59	9.84	0.594604	10.63	9.75	0.543367	8.15	7.68	7.97	7.69	7.34	8.31	7.75	7.98	7.74	7.57	nucleic acid binding (0003676);ubiquitin-protein ligase activity (0004842);zinc ion binding (0008270)	activation of NF-kappaB-inducing kinase activity (0007250);regulation of response to stimulus (0048583);regulation of protein amino acid phosphorylation (0001932);0071902;0071900;cellular response to stimulus (0051716);protein K63-linked ubiquitination (0070534);protein polyubiquitination (0000209)	nucleus (0005634)
1426327_s_at	DOWN in DKO	12803;109910;664779	8288;43144	Cntf;Zfp91;U05342	7.94	7.32	0.650671	8.01	7.33	0.624165	6.08	5.19	5.78	5.39	5.11	6.12	5.31	5.75	5.5	5.23	cytokine activity (0005125);ciliary neurotrophic factor receptor binding (0005127);interleukin-6 receptor binding (0005138);growth factor activity (0008083);nucleic acid binding (0003676);ubiquitin-protein ligase activity (0004842);zinc ion binding (0008270)	JAK-STAT cascade (0007259);positive regulation of cell proliferation (0008284);positive regulation of phosphoinositide 3-kinase cascade (0014068);positive regulation of cell growth (0030307);0071840;growth (0040007);positive regulation of tyrosine phosphorylation of Stat3 protein (0042517);positive regulation of MAPKKK cascade (0043410);negative regulation of neuron apoptosis (0043524);neuroprote…	extracellular space (0005615);nucleus (0005634);cytosol (0005829);axon (0030424);cell projection cytoplasm (0032838);neuronal cell body (0043025)
1426350_at	DOWN in DKO	217664	1806	Mgat2	7.89	7.36	0.692555	8.07	7.45	0.650671	5.15	4.85	4.95	5.38	5.03	4.99	4.9	5.07	5.48	4.98	sugar binding (0005529);alpha-1,6-mannosylglycoprotein 2-beta-N-acetylglucosaminyltransferase activity (0008455)	oligosaccharide biosynthetic process (0009312);protein amino acid N-linked glycosylation via asparagine (0018279)	Golgi stack (0005795);integral to membrane (0016021);Golgi membrane (0000139)
1426358_at	DOWN in DKO	216965	27041	Taok1	7.67	7.13	0.687771	7.69	6.79	0.535887	6.22	6.3	6.1	6.54	6.84	6.16	6.35	6.06	6.36	6.49	protein serine/threonine kinase activity (0004674);ATP binding (0005524);0035639;protein kinase binding (0019901);protein kinase activator activity (0030295)	positive regulation of protein amino acid phosphorylation (0001934);protein amino acid phosphorylation (0006468);regulation of catalytic activity (0050790)	cytoplasm (0005737);intracellular membrane-bounded organelle (0043231)
1426360_at	DOWN in DKO	70579	8888	Zc3h11a	9.21	8.68	0.692555	9.39	8.5	0.539614	6.42	6.18	6.07	5.91	6.08	6.48	6.21	6.13	6.03	6.27	nucleic acid binding (0003676);zinc ion binding (0008270)	biological_process (0008150)	cellular_component (0005575)
1426361_at	DOWN in DKO	70579	8888	Zc3h11a	10.92	10.01	0.532185	10.84	9.15	0.309927	6.87	6.61	7.03	6.79	6.67	7.07	6.58	7.12	7.02	6.76	nucleic acid binding (0003676);zinc ion binding (0008270)	biological_process (0008150)	cellular_component (0005575)
1426370_at	DOWN in DKO	67420	41718	Far1	7.66	7.32	0.790041	7.96	7.29	0.628507	6.05	5.97	5.5	5.57	5.66	5.74	5.85	5.4	5.32	5.25	binding (0005488);long-chain-fatty-acyl-CoA reductase activity (0050062)	wax biosynthetic process (0010025);oxidation reduction (0055114)	peroxisomal matrix (0005782);integral to membrane (0016021);peroxisomal membrane (0005778)
1426371_at	DOWN in DKO	67420	41718	Far1	9.83	8.95	0.543367	10.03	9.03	0.5	8.62	8.22	8.27	8.23	8.5	8.36	8.4	8.3	8.07	7.98	binding (0005488);long-chain-fatty-acyl-CoA reductase activity (0050062)	wax biosynthetic process (0010025);oxidation reduction (0055114)	peroxisomal matrix (0005782);integral to membrane (0016021);peroxisomal membrane (0005778)
1426384_a_at	UP in DKO	22627	38223	Ywhae	11.79	12.28	1.40444	11.83	12.45	1.53688	10.38	9.98	10.18	9.87	9.56	10.25	10	10.18	9.77	9.48	monooxygenase activity (0004497);protein domain specific binding (0019904);protein complex binding (0032403);histone deacetylase binding (0042826);phosphoserine binding (0050815)	neuron migration (0001764);protein targeting (0006605);apoptosis (0006915);metabolic process (0008152);induction of apoptosis by extracellular signals (0008624);hippocampus development (0021766);cerebral cortex development (0021987);negative regulation of protein amino acid dephosphorylation (0035308)	mitochondrion (0005739);cytosol (0005829);kinesin complex (0005871);axon part (0033267);melanosome (0042470)
1426440_at	DOWN in DKO;Female Dimorphic;CAGP	66375	9350	Dhrs7	8.86	8.01	0.554785	9	7.94	0.479632	5.43	6.45	7.22	8.17	8.91	5.68	6.82	7.1	7.14	7.97	binding (0005488);oxidoreductase activity (0016491)	oxidation reduction (0055114)	cellular_component (0005575)
1426447_at	DOWN in DKO	69482	44517	Nup35	9.55	9.09	0.726986	9.64	8.98	0.632878	7.78	7.61	7.03	7.09	7.17	7.79	7.58	7.03	7.33	7.48	-	protein transport (0015031);mRNA transport (0051028);transmembrane transport (0055085)	nuclear pore (0005643);plasma membrane (0005886);0071944;nuclear membrane (0031965);intermediate filament cytoskeleton (0045111)
1426478_at	DOWN in DKO	218397	2168	Rasa1	7.07	6.22	0.554785	7.42	6.55	0.547147	4.74	4.61	4.15	3.77	3.72	4.71	4.22	4.03	4.05	3.95	glycoprotein binding (0001948);GTPase activator activity (0005096);receptor binding (0005102);GTPase binding (0051020)	vasculogenesis (0001570);0072358;0072359;negative regulation of cell-matrix adhesion (0001953);signal transduction (0007165);cellular response to stimulus (0051716);embryonic development (0009790);regulation of actin filament polymerization (0030833);cellular component organization (0016043);0071840;negative regulation of neuron apoptosis (0043524);positive regulation of GTPase activity (0043547)…	ruffle (0001726);plasma membrane (0005886);0071944
1426498_at	DOWN in DKO	20591	79498	Kdm5c	6.35	5.41	0.521233	6.27	4.98	0.408951	4.47	4.75	4.24	3.81	4.15	4.42	3.92	4.22	3.56	4.27	DNA binding (0003677);zinc ion binding (0008270);oxidoreductase activity, acting on single donors with incorporation of molecular oxygen, incorporation of two atoms of oxygen (0016702)	transcription, DNA-dependent (0006351);regulation of transcription, DNA-dependent (0006355);2000112;chromatin modification (0016568);0071842;0071840;0071841;oxidation reduction (0055114)	nucleus (0005634)
1426503_a_at	DOWN in DKO	75212	10132	Rnf121	7.85	7.44	0.752623	7.95	7.32	0.646176	5.33	5.41	5.19	5.4	5.74	5.57	5.43	5.18	5.23	5.59	zinc ion binding (0008270)	biological_process (0008150)	integral to membrane (0016021)
1426523_a_at	DOWN in DKO	67980	12381	Gnpda2	8.12	7.61	0.702222	8.17	7.28	0.539614	4.48	4.45	4.54	4.81	5.11	4.51	4.55	4.49	4.77	4.81	glucosamine-6-phosphate deaminase activity (0004342);hydrolase activity (0016787)	N-acetylglucosamine metabolic process (0006044)	cytoplasm (0005737)
1426541_a_at	DOWN in DKO;Male Dimorphic	71946	12425	Endod1	6.92	5.19	0.301452	7.35	4.8	0.170755	2.5	2.76	3.05	3.6	4.12	2.65	2.71	3.31	4.57	5.53	nucleic acid binding (0003676);endonuclease activity (0004519);metal ion binding (0046872)	metabolic process (0008152)	extracellular region (0005576)
1426543_x_at	DOWN in DKO	71946	12425	Endod1	6.49	6.08	0.752623	6.69	5.79	0.535887	3.01	3.17	3.25	3.58	3.89	3.12	3.1	3.43	4.25	4.66	nucleic acid binding (0003676);endonuclease activity (0004519);metal ion binding (0046872)	metabolic process (0008152)	extracellular region (0005576)
1426569_a_at	DOWN in DKO	14302	48065	Frk	8.44	7.91	0.692555	8.65	7.84	0.570382	5.55	5.04	5	4.85	4.61	5.5	4.92	5.36	5.09	5.39	non-membrane spanning protein tyrosine kinase activity (0004715);ATP binding (0005524);0035639	protein amino acid phosphorylation (0006468)	cytoplasm (0005737);plasma membrane (0005886);0071944
1426572_at	DOWN in DKO	107029	37615	Me2	9.17	8.37	0.574349	9.18	8.31	0.547147	7	7.08	6.72	7.26	7.42	7.14	7.13	6.84	6.88	6.75	malate dehydrogenase (oxaloacetate-decarboxylating) activity (0016619);metal ion binding (0046872);NAD or NADH binding (0051287)	malate metabolic process (0006108);oxidation reduction (0055114)	mitochondrial matrix (0005759)
1426573_at	DOWN in DKO	107029	37615	Me2	9.13	7.92	0.432269	9.17	8.07	0.466516	6.34	6.1	5.94	6.32	6.5	6.29	6.23	6.24	6.3	6.13	malate dehydrogenase (oxaloacetate-decarboxylating) activity (0016619);metal ion binding (0046872);NAD or NADH binding (0051287)	malate metabolic process (0006108);oxidation reduction (0055114)	mitochondrial matrix (0005759)
1426574_a_at	DOWN in DKO	27360	40893	Add3	9.59	8.95	0.641713	9.61	8.46	0.450625	6.62	6.68	6.87	6.81	7.28	6.75	6.54	6.72	6.3	6.83	actin binding (0003779);protein kinase C binding (0005080);structural molecule activity (0005198);calmodulin binding (0005516);metal ion binding (0046872)	response to drug (0042493)	condensed nuclear chromosome (0000794);nuclear lumen (0031981);soluble fraction (0005625);cytoskeleton (0005856);0071944;cell-cell junction (0005911);cell cortex (0005938)
1426587_a_at	DOWN in DKO	20848	7960	Stat3	7.18	6.64	0.687771	7.39	6.31	0.473029	4.26	4.97	5.06	5.02	5.3	4.39	4.76	5.1	5.14	5.31	transcription factor activity (0003700);0001071;signal transducer activity (0004871);calcium ion binding (0005509);transcription factor binding (0008134);transcription activator activity (0016563);protein kinase binding (0019901);CCR5 chemokine receptor binding (0031730);glucocorticoid receptor binding (0035259);sequence-specific DNA binding (0043565);protein dimerization activity (0046983)	temperature homeostasis (0001659);eye photoreceptor cell differentiation (0001754);2000112;transcription from RNA polymerase II promoter (0006366);protein import into nucleus (0006606);acute-phase response (0006953);sexual reproduction (0019953);response to estradiol stimulus (0032355);regulation of multicellular organism growth (0040014);glucose homeostasis (0042593);eating behavior (0042755);po…	nucleus (0005634);cytosol (0005829);plasma membrane (0005886);0071944
1426594_at	UP in DKO	232288	14916	Frmd4b	8.77	9.37	1.51572	8.88	9.51	1.54756	7.57	7.68	7.13	6.94	7.16	7.46	7.49	7.12	6.98	6.84	protein binding (0005515)	biological_process (0008150)	ruffle (0001726);cytoplasm (0005737);cytoskeleton (0005856)
1426604_at	UP in DKO	24014	8040	Rnasel	8.98	9.46	1.39474	8.94	9.62	1.60214	5.86	5.5	6.24	6.05	5.6	5.67	5.67	6.01	5.63	5.46	protein kinase activity (0004672);ATP binding (0005524);0035639;endoribonuclease activity, producing 5'-phosphomonoesters (0016891);rRNA binding (0019843);metal ion binding (0046872)	rRNA processing (0006364);0071843;0071840;0071841;mRNA processing (0006397);protein amino acid phosphorylation (0006468);response to virus (0009615)	mitochondrion (0005739);nuclear matrix (0016363)
1426610_a_at	DOWN in DKO	22130	49133	Ttf1	8.5	8.03	0.721965	8.54	7.79	0.594604	5.18	5.13	5.03	5.07	5.09	5.27	5.17	4.87	4.92	4.9	DNA binding (0003677);chromatin binding (0003682);RNA polymerase I transcription termination factor activity (0003716);protein binding (0005515)	chromatin remodeling (0006338);0071842;0071840;0071841;transcription termination (0006353);regulation of transcription, DNA-dependent (0006355);2000112;transcription initiation from RNA polymerase I promoter (0006361);negative regulation of DNA replication (0008156);2000113	nucleoplasm (0005654);nucleolus (0005730)
1426632_at	DOWN in DKO	233529	11396	Kctd14	11.31	9.1	0.216134	11.42	8.68	0.149685	5.74	8.3	9.67	10.1	10.07	6.24	8.58	9.88	9.68	8.18	voltage-gated potassium channel activity (0005249)	ion transmembrane transport (0034220)	voltage-gated potassium channel complex (0008076);0071944
1426633_s_at	DOWN in DKO	233529	11396	Kctd14	13.03	11.01	0.246558	13.19	10.78	0.188156	6.13	9.7	10.89	11.23	11.24	6.98	10.14	11.09	10.9	9.59	voltage-gated potassium channel activity (0005249)	ion transmembrane transport (0034220)	voltage-gated potassium channel complex (0008076);0071944
1426645_at	DOWN in DKO	15519	68464	Hsp90aa1	12.35	11.88	0.721965	12.65	11.97	0.624165	11.42	11.25	10.71	10.49	10.57	11.46	10.91	10.72	10.53	10.68	UTP binding (0002134);CTP binding (0002135);ATP binding (0005524);0035639;GTP binding (0005525);nitric-oxide synthase regulator activity (0030235);TPR domain binding (0030911);dATP binding (0032564);protein homodimerization activity (0042803);unfolded protein binding (0051082)	neuron migration (0001764);nitric oxide biosynthetic process (0006809);response to unfolded protein (0006986);positive regulation of lamellipodium assembly (0010592);cellular chaperone-mediated protein complex assembly (0034619);0071840;0071822;0071842;0071841;0071844;protein refolding (0042026);protein import into mitochondrial outer membrane (0045040);0072655;0072594;positive regulation of nitr…	soluble fraction (0005625);cytosol (0005829);0071944;cell surface (0009986);basolateral plasma membrane (0016323);apical plasma membrane (0016324);extracellular matrix (0031012);brush border membrane (0031526);melanosome (0042470)
1426653_at	DOWN in DKO	17215;100045677	1791	Mcm3	8.87	8.62	0.840896	8.93	8.04	0.539614	6.66	6.39	6.11	6.18	5.83	6.87	6.27	6.12	6.46	6.14	DNA binding (0003677);ATP binding (0005524);0035639;nucleoside-triphosphatase activity (0017111)	DNA-dependent DNA replication initiation (0006270);transcription, DNA-dependent (0006351);regulation of transcription, DNA-dependent (0006355);2000112;cell cycle (0007049)	centrosome (0005813);MCM complex (0042555);perinuclear region of cytoplasm (0048471)
1426670_at	UP in DKO	11603	27907	Agrn	10.76	11.48	1.64718	10.86	11.75	1.85318	8.33	8.41	8.62	8.66	8.46	8.25	8.41	8.52	8.46	8.42	acetylcholine receptor regulator activity (0030548)	plasma membrane organization (0007009);0071840;0035637;synapse assembly (0007416);0071842;0071841;0071844;neuromuscular junction development (0007528);regulation of synaptic growth at neuromuscular junction (0008582);2000026;receptor clustering (0043113);0071822;signal transduction (0007165);cellular response to stimulus (0051716);positive regulation of neuron apoptosis (0043525);neurotransmitter…	basal lamina (0005605);extracellular space (0005615);cell surface (0009986);synapse (0045202)
1426671_a_at	UP in DKO	170791	33614	Rbm39	11.19	11.53	1.26576	11.14	11.8	1.58008	9.43	9.11	9.34	9.51	9.24	9.34	9.16	9.3	9.34	8.97	nucleotide binding (0000166);transcription coactivator activity (0003713);0000989;0000988;RNA binding (0003723)	transcription, DNA-dependent (0006351);regulation of transcription, DNA-dependent (0006355);2000112;mRNA processing (0006397);RNA splicing (0008380)	nucleus (0005634);centrosome (0005813)
1426699_at	DOWN in DKO	100317	11764	AU040320;Kiaa0319l	7.44	6.92	0.697372	7.59	6.56	0.48971	5.41	5.46	5.34	5.28	5.05	5.55	5.45	5.41	5.36	5.32	molecular_function (0003674)	biological_process (0008150)	integral to membrane (0016021);cytoplasmic vesicle part (0044433)
1426702_at	DOWN in DKO	74349	75329	Fam160a2	6.2	5.83	0.773782	6.51	5.54	0.510506	4.71	4.36	4.22	3.86	4.07	4.63	4.39	4.12	3.87	3.86	molecular_function (0003674)	endosome organization (0007032);0071842;0071840;0071841;lysosome organization (0007040);endosome to lysosome transport (0008333);protein transport (0015031);early endosome to late endosome transport (0045022)	FHF complex (0070695)
1426743_at	UP in DKO	216190	10046	Appl2	10.36	10.65	1.22264	10.26	10.88	1.53688	7.48	7.62	8.02	8.32	8.28	7.55	7.87	7.89	8.43	8.37	Rab GTPase binding (0017137)	cell cycle (0007049);cell proliferation (0008283)	nucleus (0005634);early endosome membrane (0031901)
1426753_at	DOWN in DKO	269424	18162	Phf17	7.69	7.41	0.823591	8.03	7.13	0.535887	5	5.18	4.89	4.87	5.11	5.06	5	5.32	5.15	5.11	zinc ion binding (0008270)	transcription, DNA-dependent (0006351);regulation of transcription, DNA-dependent (0006355);2000112;apoptosis (0006915);histone H3 acetylation (0043966);0071842;0071840;0071841;internal peptidyl-lysine acetylation (0018393);histone H4-K5 acetylation (0043981);histone H4-K8 acetylation (0043982);histone H4-K12 acetylation (0043983)	histone acetyltransferase complex (0000123);mitochondrion (0005739)
1426756_at	DOWN in DKO	108148	3297	Galnt2	8.01	7.26	0.594604	7.98	6.45	0.346277	7.5	7.31	7.45	6.82	7.3	7.41	7.38	7.55	6.93	7.45	polypeptide N-acetylgalactosaminyltransferase activity (0004653);sugar binding (0005529);manganese ion binding (0030145)	immunoglobulin biosynthetic process (0002378);protein amino acid O-linked glycosylation via serine (0018242);protein amino acid O-linked glycosylation via threonine (0018243)	extracellular region (0005576);Golgi lumen (0005796);integral to membrane (0016021);perinuclear region of cytoplasm (0048471);Golgi cisterna membrane (0032580)
1426758_s_at	UP in DKO	17263	-	Meg3	10.07	10.57	1.41421	9.77	11.04	2.41162	7.96	7.99	8.48	8.59	8.03	7.8	8.04	8.41	8.37	7.59	transcription coactivator activity (0003713);0000989;0000988;transcription repressor activity (0016564)	in utero embryonic development (0001701);liver development (0001889);negative regulation of cell proliferation (0008285);determination of adult lifespan (0008340);post-embryonic development (0009791);gonadotropin secretion (0032274);RNA folding (0034337);multicellular organism growth (0035264);lung alveolus development (0048286);2000279;negative regulation of DNA metabolic process (0051053);20001…	nucleus (0005634);cytoplasm (0005737)
1426824_at	DOWN in DKO	103554	113742	Psme4	9.69	8.97	0.607097	9.6	8.9	0.615572	7.87	7.33	7.01	6.7	6.55	7.87	7.36	6.9	6.49	6.26	binding (0005488)	multicellular organismal development (0007275);spermatogenesis (0007283);cell differentiation (0030154);anaphase-promoting complex-dependent proteasomal ubiquitin-dependent protein catabolic process (0031145);positive regulation of ubiquitin-protein ligase activity involved in mitotic cell cycle (0051437)	proteasome complex (0000502);nuclear speck (0016607)
1426830_a_at	UP in DKO	229709	77353	Ahcyl1	10.35	10.85	1.41421	10.36	11.02	1.58008	8.91	8.8	8.64	8.45	8.28	8.95	8.78	8.58	8.68	8.69	adenosylhomocysteinase activity (0004013);binding (0005488)	one-carbon metabolic process (0006730)	endoplasmic reticulum (0005783)
1426831_at	DOWN in DKO	229709	77353	Ahcyl1	9.65	8.64	0.496546	9.71	8.43	0.411796	6.5	6.31	5.98	5.78	5.69	6.65	5.9	5.92	5.84	6.16	adenosylhomocysteinase activity (0004013);binding (0005488)	one-carbon metabolic process (0006730)	endoplasmic reticulum (0005783)
1426856_at	DOWN in DKO	72479	75204	Hsdl2	6.75	5.94	0.570382	6.9	5.99	0.532185	4.28	3.89	3.8	4	4.07	3.99	3.96	3.56	4.08	4.09	oxidoreductase activity (0016491);sterol binding (0032934)	oxidation reduction (0055114)	mitochondrion (0005739);peroxisome (0005777)
1426857_a_at	DOWN in DKO;Female Dimorphic	72479	75204	Hsdl2	8.73	8.15	0.668964	9	8.12	0.543367	6.36	6.38	6.2	6.51	6.92	6.35	6.53	6.18	6.13	6.16	oxidoreductase activity (0016491);sterol binding (0032934)	oxidation reduction (0055114)	mitochondrion (0005739);peroxisome (0005777)
1426858_at	DOWN in DKO;Male Dimorphic;CAGP	16324;100046802	1654	Inhbb	8.86	7.6	0.417544	8.9	7.7	0.435275	7.14	7.88	7.92	7.94	8.29	7.33	8.05	8.09	8.89	8.92	hormone activity (0005179);growth factor activity (0008083);protein homodimerization activity (0042803)	eye development (0001654);activin receptor signaling pathway (0032924);signal transduction (0007165);growth (0040007);regulation of apoptosis (0042981);negative regulation of insulin secretion (0046676);regulation of signaling process (0023051);positive regulation of follicle-stimulating hormone secretion (0046881);negative regulation of follicle-stimulating hormone secretion (0046882);negative r…	extracellular region (0005576);perinuclear region of cytoplasm (0048471)
1426865_a_at	DOWN in DKO	17967	40754	Ncam1	9.53	8.68	0.554785	9.51	8.45	0.479632	7.38	7.09	7.53	6.56	6.8	7.2	7.14	7.46	6.64	7.24	heparin binding (0008201);phosphatase binding (0019902);LRR domain binding (0030275)	cell surface receptor linked signaling pathway (0007166);signal transduction (0007165);cellular response to stimulus (0051716);aging (0007568);learning or memory (0007611);response to lead ion (0010288);response to fluoxetine (0014076);thalamus development (0021794);multicellular organismal response to stress (0033555);homotypic cell-cell adhesion (0034109);response to cocaine (0042220);neuron de…	0071944;external side of plasma membrane (0009897);integral to membrane (0016021);axon (0030424);anchored to membrane (0031225);neuronal cell body (0043025)
1426875_s_at	DOWN in DKO	76650	32722	Srxn1	7.64	7.11	0.692555	7.8	6.93	0.547147	4.81	5.07	5.12	5.11	5.52	4.72	5.23	5.01	4.29	4.84	DNA binding (0003677);ATP binding (0005524);0035639;antioxidant activity (0016209);sulfiredoxin activity (0032542)	response to oxidative stress (0006979);oxidation reduction (0055114)	cytosol (0005829)
1426888_at	UP in DKO	110147	48460	Ehmt2	6.24	6.83	1.50525	6.16	6.59	1.34723	4.13	4.29	3.85	4.32	4.21	4.29	4.23	3.92	4.21	4.25	p53 binding (0002039);zinc ion binding (0008270);histone methyltransferase activity (H3-K9 specific) (0046974);histone methyltransferase activity (H3-K27 specific) (0046976)	negative regulation of transcription from RNA polymerase II promoter (0000122);2000112;2000113;pachytene (0000239);DNA methylation (0006306);synaptonemal complex assembly (0007130);0071842;0071840;0071841;0071844;anatomical structure development (0048856);spermatid development (0007286);fertilization (0009566);peptidyl-lysine dimethylation (0018027);organ growth (0035265);histone H3-K9 methylatio…	nucleus (0005634);chromosome (0005694)
1426896_at	DOWN in DKO	59057	5068	Zfp191;Znf24	8.31	7.8	0.702222	8.54	7.67	0.547147	7.03	6.81	6.39	6.13	6.15	6.96	6.66	6.44	6.56	6.55	transcription factor activity (0003700);0001071;zinc ion binding (0008270);transcription repressor activity (0016564);sequence-specific DNA binding (0043565)	transcription, DNA-dependent (0006351);regulation of transcription, DNA-dependent (0006355);2000112;viral reproduction (0016032);myelination (0042552);0035637	nucleus (0005634)
1426910_at	DOWN in DKO	114774	1940	Pawr	9.68	8.99	0.619854	9.76	9.08	0.624165	7.47	7.19	7.38	7.89	7.83	7.41	7.25	7.22	7.71	7.61	actin binding (0003779);enzyme binding (0019899);leucine zipper domain binding (0043522)	transcription, DNA-dependent (0006351);regulation of transcription, DNA-dependent (0006355);2000112;apoptosis (0006915);induction of apoptosis (0006917);negative regulation of B cell proliferation (0030889);interleukin-2 biosynthetic process (0042094);negative regulation of T cell proliferation (0042130);positive regulation of amyloid precursor protein biosynthetic process (0042986);negative regu…	nucleus (0005634);cytoplasm (0005737);actin filament (0005884);plasma membrane (0005886);0071944
1426917_s_at	DOWN in DKO	74616	11601	Scrn3	7.94	7.23	0.61132	7.9	7.32	0.668964	5.63	5.2	5.31	5.43	5.43	5.32	5.29	5.14	5.9	5.78	dipeptidase activity (0016805)	proteolysis (0006508)	cellular_component (0005575)
1426936_at	UP in DKO	192885;629242;641366	104820	BC005512;Gm6958;F630007L15Rik	6.08	7.61	2.88786	6.55	7.8	2.37841	5.18	3.83	4.25	3.14	3.15	4.63	3.68	3.78	3.78	3.38	molecular_function (0003674)	biological_process (0008150)	cellular_component (0005575)
1426955_at	UP in DKO	12822	7673	Col18a1	10.54	11.16	1.53688	10.62	11.21	1.50525	8.56	8.6	8.64	8.73	9.01	8.62	8.58	9.16	10.36	9.77	extracellular matrix structural constituent (0005201);metal ion binding (0046872)	angiogenesis (0001525);0072358;0072359;endothelial cell morphogenesis (0001886);0071840;cell adhesion (0007155);positive regulation of cell proliferation (0008284);Wnt receptor signaling pathway (0016055);signal transduction (0007165);cellular response to stimulus (0051716);extracellular matrix organization (0030198);0071842;0071841;positive regulation of cell migration (0030335);2000145;2000147;…	basement membrane (0005604);extracellular space (0005615)
1426975_at	DOWN in DKO	216440	31409	Os9	7.68	7.04	0.641713	7.7	6.23	0.360982	3.95	3.88	3.9	3.81	4.07	4.08	3.63	3.98	3.9	3.88	glycoprotein binding (0001948);sugar binding (0005529)	protein retention in ER lumen (0006621);0072595;ER-associated protein catabolic process (0030433);response to endoplasmic reticulum stress (0034976);protein ubiquitination involved in ubiquitin-dependent protein catabolic process (0042787)	endoplasmic reticulum lumen (0005788)
1426988_at	DOWN in DKO	232539	45842	Klhdc5	6.56	6.13	0.742262	6.64	5.92	0.607097	5.06	5.07	4.81	5.28	5.62	4.84	5.3	4.7	5.33	5.66	molecular_function (0003674)	biological_process (0008150)	cellular_component (0005575)
1426993_at	DOWN in DKO	19775	55845	Xpr1	7.16	6.38	0.582367	7.22	6.17	0.482968	5.6	5.67	5.38	5.27	5.19	5.81	5.48	5.4	5.43	5.67	receptor activity (0004872)	response to virus (0009615)	plasma membrane (0005886);0071944;integral to membrane (0016021)
1427009_at	UP in DKO	16776	4060	Lama5	7.07	7.8	1.65864	7.11	7.66	1.46409	5.62	5.55	5.61	5.6	5.33	5.59	5.5	5.53	5.41	5.3	integrin binding (0005178)	branching involved in ureteric bud morphogenesis (0001658);morphogenesis of a polarized epithelium (0001738);neural crest cell migration (0001755);hair follicle development (0001942);integrin-mediated signaling pathway (0007229);signal transduction (0007165);cellular response to stimulus (0051716);muscle organ development (0007517);morphogenesis of embryonic epithelium (0016331);regulation of cel…	laminin-1 complex (0005606);laminin-5 complex (0005610);extracellular space (0005615);laminin-10 complex (0043259)
1427010_s_at	UP in DKO	16776	4060	Lama5	7.41	8.07	1.58008	7.37	8.13	1.69349	5.46	5.34	5.63	5.55	5.22	5.41	5.36	5.53	5.1	5.19	integrin binding (0005178)	branching involved in ureteric bud morphogenesis (0001658);morphogenesis of a polarized epithelium (0001738);neural crest cell migration (0001755);hair follicle development (0001942);integrin-mediated signaling pathway (0007229);signal transduction (0007165);cellular response to stimulus (0051716);muscle organ development (0007517);morphogenesis of embryonic epithelium (0016331);regulation of cel…	laminin-1 complex (0005606);laminin-5 complex (0005610);extracellular space (0005615);laminin-10 complex (0043259)
1427044_a_at	DOWN in DKO;Female Dimorphic	218038	121585	Amph	8.99	8.25	0.598739	9.13	8.37	0.590496	8.5	7.23	6.87	6.38	6.3	8.57	7.02	6.87	4.45	4	protein C-terminus binding (0008022);protein complex binding (0032403);protein heterodimerization activity (0046982)	learning (0007612);positive regulation of GTPase activity (0043547);positive regulation of endocytosis (0045807);synaptic vesicle endocytosis (0048488);0071840;synaptic transmission (0007268);0035637	cytoskeleton (0005856);cell junction (0030054);0071944;axon terminus (0043679);synaptic vesicle membrane (0030672)
1427048_at	UP in DKO	319757	4115	Smo	9.83	10.42	1.50525	9.97	10.62	1.56917	8.63	8.68	8.4	8.4	8.61	8.55	8.71	8.41	8.23	8.65	G-protein coupled receptor activity (0004930);Wnt-protein binding (0017147);PDZ domain binding (0030165);Wnt receptor activity (0042813)	vasculogenesis (0001570);0072358;0072359;osteoblast differentiation (0001649);in utero embryonic development (0001701);cell fate specification (0001708);neural crest cell migration (0001755);positive regulation of neuroblast proliferation (0002052);2000026;2000179;2000177;positive regulation of mesenchymal cell proliferation (0002053);heart morphogenesis (0003007);signal transduction (0007165);G-…	cytoplasm (0005737);plasma membrane (0005886);0071944;cilium (0005929);integral to membrane (0016021);neuronal cell body (0043025)
1427049_s_at	UP in DKO	319757	4115	Smo	10.97	11.53	1.47427	11.02	11.66	1.55833	9.45	9.47	9.42	9.28	9.41	9.34	9.45	9.41	9.09	9.4	G-protein coupled receptor activity (0004930);Wnt-protein binding (0017147);PDZ domain binding (0030165);Wnt receptor activity (0042813)	vasculogenesis (0001570);0072358;0072359;osteoblast differentiation (0001649);in utero embryonic development (0001701);cell fate specification (0001708);neural crest cell migration (0001755);positive regulation of neuroblast proliferation (0002052);2000026;2000179;2000177;positive regulation of mesenchymal cell proliferation (0002053);heart morphogenesis (0003007);signal transduction (0007165);G-…	cytoplasm (0005737);plasma membrane (0005886);0071944;cilium (0005929);integral to membrane (0016021);neuronal cell body (0043025)
1427076_at	UP in DKO	17476	11216	Mpeg1	6.5	7.07	1.48452	6.49	7.25	1.69349	4.05	4.33	4.35	4.27	4.06	3.93	4.43	4.54	4.25	4.27	-	-	integral to membrane (0016021)
1427081_at	DOWN in DKO	320770	-	A630072M18Rik	6.22	5.52	0.615572	6.44	5.66	0.582367	4.07	3.8	3.98	4.32	4.59	3.74	3.91	3.81	4.3	4.64	-	-	-
1427115_at	UP in DKO	17883	20553	Myh3	5.5	6.34	1.79005	5.38	6.03	1.56917	2.56	2.46	2.46	2.31	2.37	2.69	2.43	2.33	2.45	2.39	motor activity (0003774);actin binding (0003779);calmodulin binding (0005516);ATP binding (0005524);0035639	metabolic process (0008152)	myosin filament (0032982);myofibril (0030016)
1427127_x_at	DOWN in DKO;Male Dimorphic	15511	74294	Hspa1b	7.36	6.55	0.570382	7.48	6.63	0.554785	5.56	5.8	5.89	6.38	6.5	5.33	5.58	5.73	7.45	8.85	protease binding (0002020);ATP binding (0005524);0035639;ubiquitin protein ligase binding (0031625);protein binding involved in protein folding (0044183);protein N-terminus binding (0047485);NF-kappaB binding (0051059)	telomere maintenance (0000723);0071842;0071840;0071841;positive regulation of T cell mediated cytotoxicity (0001916);DNA repair (0006281);mRNA catabolic process (0006402);anti-apoptosis (0006916);defense response (0006952);response to unfolded protein (0006986);negative regulation of cell proliferation (0008285);response to heat (0009408);negative regulation of cell growth (0030308);negative regu…	soluble fraction (0005625);mitochondrial matrix (0005759);cytosol (0005829);inclusion body (0016234);basolateral plasma membrane (0016323);0071944;apical plasma membrane (0016324);nuclear speck (0016607);ribonucleoprotein complex (0030529);protein complex (0043234);perinuclear region of cytoplasm (0048471)
1427139_at	UP in DKO	224697	81940	Adamts10	8.36	8.8	1.3566	8.17	9.08	1.87905	6.01	6.6	6.83	6.55	6.64	6.2	6.61	6.69	6.45	6.39	metalloendopeptidase activity (0004222);zinc ion binding (0008270)	proteolysis (0006508)	proteinaceous extracellular matrix (0005578)
1427183_at	DOWN in DKO;CAGP	216616	3028	Efemp1	9.15	8.45	0.615572	9.44	8.69	0.594604	5.35	6.29	7.38	6.14	5.01	5.03	6.48	7.17	6.06	5.13	epidermal growth factor receptor activity (0005006);epidermal growth factor receptor binding (0005154);calcium ion binding (0005509);growth factor activity (0008083)	epidermal growth factor receptor signaling pathway (0007173);signal transduction (0007165);cellular response to stimulus (0051716);peptidyl-tyrosine phosphorylation (0018108);negative regulation of chondrocyte differentiation (0032331);2000026	proteinaceous extracellular matrix (0005578);extracellular space (0005615)
1427186_a_at	DOWN in DKO	17258	4080	Mef2a	8.98	8.44	0.687771	9.07	8.38	0.619854	5.72	5.37	5.82	6.35	6.82	5.44	5.6	5.93	6.31	6.51	transcription factor activity (0003700);0001071;transcription activator activity (0016563);protein kinase binding (0019901);sequence-specific DNA binding (0043565)	MyD88-dependent toll-like receptor signaling pathway (0002755);signal transduction (0007165);cellular response to stimulus (0051716);MyD88-independent toll-like receptor signaling pathway (0002756);transcription, DNA-dependent (0006351);2000112;apoptosis (0006915);nervous system development (0007399);cell differentiation (0030154);positive regulation of transcription, DNA-dependent (0045893);posi…	nuclear chromatin (0000790);nucleoplasm (0005654)
1427190_at	DOWN in DKO	72993	32143	Appl1	8.3	7.86	0.737135	8.56	7.78	0.582367	6.36	6.15	6.52	6.16	6.12	6.6	6.07	6.3	6.35	6.15	protein kinase B binding (0043422)	cell cycle (0007049);cell proliferation (0008283);regulation of glucose import (0046324);regulation of establishment of protein localization in plasma membrane (0090003);regulation of cellular localization (0060341)	nucleus (0005634);microsome (0005792);cytosol (0005829);vesicle membrane (0012506);early endosome membrane (0031901)
1427193_at	UP in DKO	78656	41790	Brd8	6.89	7.04	1.10957	6.72	7.48	1.69349	3.88	3.88	4.36	4.68	4.62	4.1	3.93	4.39	4.58	4.01	molecular_function (0003674)	transcription, DNA-dependent (0006351);regulation of transcription, DNA-dependent (0006355);2000112;0071842;0071840;0071841;regulation of growth (0040008);histone H4 acetylation (0043967);internal peptidyl-lysine acetylation (0018393);histone H2A acetylation (0043968)	mitochondrion (0005739);NuA4 histone acetyltransferase complex (0035267)
1427198_at	UP in DKO	237246	-	BC022960	7.77	8.03	1.19748	7.63	8.4	1.70527	5.13	4.84	5.08	5.19	4.75	5.21	5.34	5.32	5.16	4.05	-	-	-
1427200_at	DOWN in DKO	13017;360216	75187;9728	Ctbp2;Zranb1	8.53	7.74	0.578344	8.6	7.94	0.632878	6.32	5.86	6.22	6.2	6.36	6.14	6.06	6.24	6.17	6.21	transcription corepressor activity (0003714);0000989;0000988;oxidoreductase activity, acting on the CH-OH group of donors, NAD or NADP as acceptor (0016616);NAD or NADH binding (0051287);ubiquitin thiolesterase activity (0004221);cysteine-type peptidase activity (0008234);zinc ion binding (0008270)	transcription, DNA-dependent (0006351);2000112;negative regulation of transcription, DNA-dependent (0045892);2000113;white fat cell differentiation (0050872);oxidation reduction (0055114);Wnt receptor signaling pathway (0016055);signal transduction (0007165);cellular response to stimulus (0051716);positive regulation of Wnt receptor signaling pathway (0030177);positive regulation of signal transd…	transcriptional repressor complex (0017053);cell junction (0030054);0071944;synapse (0045202);nucleolus (0005730);centrosome (0005813);aggresome (0016235);intermediate filament cytoskeleton (0045111)
1427209_at	DOWN in DKO	116848	8393	Baz2a	6.75	6.15	0.659754	6.73	5.98	0.594604	4.59	4.26	4.4	4.33	4.02	4.47	4.14	4.34	4.17	4.47	DNA binding (0003677);RNA binding (0003723);zinc ion binding (0008270);histone acetyl-lysine binding (0070577)	chromatin silencing at rDNA (0000183);2000112;2000113;DNA methylation (0006306);0071842;0071840;0071841;transcription, DNA-dependent (0006351);0035601;histone H4-K20 methylation (0034770);histone H3-K9 methylation (0051567);heterochromatin formation involved in chromatin silencing (0070869);0071844;histone H4 deacetylation (0070933)	chromatin silencing complex (0005677);nucleolus (0005730);rDNA heterochromatin (0033553)
1427253_s_at	DOWN in DKO	52615	32256	Suz12	9.99	9.22	0.586417	10.08	9.23	0.554785	6.04	6.09	5.47	5.93	5.93	5.91	5.85	5.51	5.53	5.76	chromatin binding (0003682);zinc ion binding (0008270);methylated histone residue binding (0035064);histone methyltransferase activity (0042054)	negative regulation of transcription from RNA polymerase II promoter (0000122);2000112;2000113;transcription, DNA-dependent (0006351);positive regulation of cell proliferation (0008284);0071842;0071840;0071841;histone methylation (0016571);histone ubiquitination (0016574);negative regulation of cell differentiation (0045596)	sex chromatin (0001739);ESC/E(Z) complex (0035098)
1427262_at	DOWN in DKO;Female Dimorphic;CAGP	213742	-	Xist	12.87	12.13	0.598739	6.28	4.46	0.283221	9.25	9.82	10.18	10.34	10.65	2.98	2.53	5.35	2.32	2.28	-	dosage compensation, by inactivation of X chromosome (0009048)	chromosome (0005694)
1427263_at	DOWN in DKO;Female Dimorphic	213742	-	Xist	9.43	8.21	0.429283	4.93	4.43	0.707107	7.2	7.15	7.95	7.49	7.86	3.04	3.08	4.55	2.85	3.17	-	dosage compensation, by inactivation of X chromosome (0009048)	chromosome (0005694)
1427267_at	DOWN in DKO	231861	45603	Tnrc18	8.18	7.02	0.447513	8.41	6.4	0.248273	4.71	4.66	5.37	4.83	4.85	4.87	4.77	5.29	4.74	5.1	DNA binding (0003677)	biological_process (0008150)	cellular_component (0005575)
1427283_at	UP in DKO	214162	4338	Mll1	8.63	9.14	1.42405	8.58	9.29	1.6358	6.64	6.81	7.06	7.02	7.02	6.75	6.73	6.97	6.82	6.72	chromatin binding (0003682);zinc ion binding (0008270);histone methyltransferase activity (H3-K4 specific) (0042800);protein homodimerization activity (0042803);unmethylated CpG binding (0045322);histone acetyl-lysine binding (0070577)	DNA methylation (0006306);transcription, DNA-dependent (0006351);2000112;protein complex assembly (0006461);0071840;0071822;negative regulation of cell proliferation (0008285);anterior/posterior pattern formation (0009952);0071842;0071841;peptidyl-lysine methylation (0018022);embryonic hemopoiesis (0035162);histone H4-K16 acetylation (0043984);internal peptidyl-lysine acetylation (0018393);positi…	MLL1 complex (0071339)
1427299_at	DOWN in DKO;Female Dimorphic	110651	37940	Rps6ka3	9.19	8.46	0.602904	9.26	8.56	0.615572	7.06	6.96	7.7	7.79	7.62	7.14	7.27	7.2	6.67	6.58	magnesium ion binding (0000287);protein serine/threonine kinase activity (0004674);ATP binding (0005524);0035639	MyD88-dependent toll-like receptor signaling pathway (0002755);cellular response to stimulus (0051716);MyD88-independent toll-like receptor signaling pathway (0002756);protein amino acid phosphorylation (0006468);intracellular protein kinase cascade (0007243)	nucleoplasm (0005654);cytosol (0005829);ribosome (0005840)
1427311_at	DOWN in DKO	207165	114397	Bptf	7.21	6.51	0.615572	7.53	6.07	0.363493	6.11	5.68	5.79	5.26	5.32	6.19	5.5	5.93	5.34	5.63	DNA-dependent ATPase activity (0008094);transcription factor binding (0008134);transcription regulator activity (0030528);sequence-specific DNA binding (0043565);zinc ion binding (0008270)	negative regulation of transcription from RNA polymerase II promoter (0000122);2000112;2000113;embryonic placenta development (0001892);chromatin remodeling (0006338);0071842;0071840;0071841;brain development (0007420);endoderm development (0007492);anterior/posterior pattern formation (0009952);positive regulation of gene-specific transcription (0043193)	NURF complex (0016589)
1427319_at	DOWN in DKO	319277	123926	A230046K03Rik;Kiaa1033	8.87	8.2	0.628507	9.01	8.09	0.528509	6.52	6.29	6.32	6.12	6.07	6.78	6.37	6.21	6.2	6.2	molecular_function (0003674)	endosome transport (0016197)	WASH complex (0071203)
1427353_at	DOWN in DKO	76707	41024	Clasp1	7.53	6.34	0.438303	7.45	6.41	0.486327	4.49	4.54	4.15	3.71	3.63	4.71	4.37	4.37	3.92	4	kinetochore binding (0043515);microtubule plus-end binding (0051010)	0071842;0071840;0071841;microtubule bundle formation (0001578);microtubule nucleation (0007020);negative regulation of microtubule depolymerization (0007026);mitosis (0007067);exit from mitosis (0010458);microtubule organizing center organization (0031023);microtubule anchoring (0034453);cell division (0051301)	Golgi apparatus (0005794);cytosol (0005829);spindle microtubule (0005876);cytoplasmic microtubule (0005881);0071944;cortical microtubule cytoskeleton (0030981);centrosomal corona (0031592);condensed chromosome kinetochore (0000777)
1427410_at	DOWN in DKO	328425	-	-	6.52	5.79	0.602904	6.67	5.96	0.61132	3.58	3.58	3.59	3.51	3.73	3.47	3.64	3.58	3.64	3.95	-	-	-
1427430_at	DOWN in DKO	226551	32212	AI848100	6.84	5.74	0.466516	7	6.05	0.517632	4.43	4.2	4.23	3.6	3.83	4.7	4.08	4.41	3.88	3.97	molecular_function (0003674)	ossification (0001503)	endoplasmic reticulum (0005783);integral to membrane (0016021)
1427433_s_at	UP in DKO	15400	40725	Hoxa3	5.79	6.13	1.26576	5.83	6.42	1.50525	4.95	4.76	4.45	3.47	3.49	4.59	4.74	4.16	3.29	3.19	transcription factor activity (0003700);0001071;sequence-specific DNA binding (0043565)	blood vessel remodeling (0001974);transcription, DNA-dependent (0006351);regulation of transcription, DNA-dependent (0006355);2000112;positive regulation of cell proliferation (0008284);anterior/posterior pattern formation (0009952);specification of organ position (0010159);glossopharyngeal nerve morphogenesis (0021615);thyroid gland development (0030878);thymus development (0048538);organ format…	nucleus (0005634)
1427437_at	DOWN in DKO	-	-	-	7.71	6.1	0.327598	7.74	5.94	0.287175	2.34	2.55	2.92	2.81	3.06	2.33	2.54	2.75	2.46	2.41	-	-	-
1427456_at	DOWN in DKO	72145	22855	Wdfy3	9.79	8.86	0.524858	9.88	8.43	0.366021	5.02	5.22	4.94	4.81	4.93	5.16	5.34	4.8	4.64	5.1	beta-N-acetylglucosaminylglycopeptide beta-1,4-galactosyltransferase activity (0003831);protein binding (0005515);phosphatidylinositol binding (0005545);zinc ion binding (0008270)	metabolic process (0008152)	nuclear envelope (0005635);autophagic vacuole (0005776);extrinsic to membrane (0019898)
1427477_at	DOWN in DKO;CAGP	214531	12936	Tmprss13	6.56	5.63	0.524858	6.5	5.7	0.574349	3.72	4.53	4.93	5.09	6.06	3.93	4.68	5.26	6.51	7.18	serine-type endopeptidase activity (0004252);scavenger receptor activity (0005044)	proteolysis (0006508);signal transduction (0007165);cellular response to stimulus (0051716)	integral to membrane (0016021)
1427488_a_at	DOWN in DKO	12211	7248	Birc6	7.95	6.64	0.403321	8.15	6.53	0.325335	6.24	6.06	6.11	5.56	5.55	6.55	5.83	6.23	5.81	5.7	ubiquitin-protein ligase activity (0004842);protein binding (0005515)	anti-apoptosis (0006916);positive regulation of cell proliferation (0008284);protein ubiquitination (0016567);labyrinthine layer development (0060711);spongiotrophoblast layer development (0060712);regulation of protein metabolic process (0051246)	membrane fraction (0005624);intracellular (0005622)
1427526_at	DOWN in DKO	67529	9222	Fgfr1op2	6.86	5.61	0.420448	6.68	6.62	0.959264	2.55	2.35	2.71	2.57	2.56	2.33	2.37	2.57	2.48	2.35	molecular_function (0003674)	biological_process (0008150)	cytoplasm (0005737)
1427539_a_at	DOWN in DKO	52696	48496	Zwint	11.13	10.47	0.632878	11.09	10.52	0.673617	8.95	8.8	8.91	9.14	8.83	9.07	8.86	8.91	9.12	8.79	protein N-terminus binding (0047485)	mitotic sister chromatid segregation (0000070);0071842;0071840;0071841;mitotic cell cycle checkpoint (0007093);regulation of cell cycle arrest (0071156);cell division (0051301);establishment of localization in cell (0051649)	nucleus (0005634);cytoplasm (0005737);condensed chromosome kinetochore (0000777)
1427544_a_at	DOWN in DKO	18789	23389	Papola	8.57	8.03	0.687771	8.71	7.96	0.594604	6.36	5.8	6.21	6.4	6.59	6.37	6.22	6.08	6.3	6.35	RNA binding (0003723);polynucleotide adenylyltransferase activity (0004652);ATP binding (0005524);0035639	transcription, DNA-dependent (0006351);mRNA processing (0006397);RNA splicing (0008380);RNA polyadenylation (0043631)	nucleus (0005634)
1427573_at	DOWN in DKO	12212	47543	Chic1	6.94	6.34	0.659754	7.15	6.5	0.63728	4.11	3.93	3.87	3.62	3.86	3.6	3.87	3.63	3.78	3.96	molecular_function (0003674)	biological_process (0008150)	plasma membrane (0005886);0071944;cytoplasmic membrane-bounded vesicle (0016023)
1427618_at	DOWN in DKO	12565	9450	Cdh9	6.94	6.33	0.655197	6.87	6.28	0.664343	3.88	3.9	4	4.06	3.75	3.8	3.84	3.75	3.13	3.46	calcium ion binding (0005509)	homophilic cell adhesion (0007156)	plasma membrane (0005886);0071944;integral to membrane (0016021)
1427699_a_at	DOWN in DKO	19247	2122	Ptpn11	6.55	5.66	0.539614	7.03	5.81	0.429283	5.6	5.45	5.42	5.26	5.34	5.91	5.35	5.63	5.47	5.57	non-membrane spanning protein tyrosine phosphatase activity (0004726);insulin receptor binding (0005158);protein domain specific binding (0019904);phospholipase binding (0043274);insulin receptor substrate binding (0043560);peptide hormone receptor binding (0051428)	DNA damage checkpoint (0000077);regulation of cell cycle arrest (0071156);activation of MAPK activity (0000187);0071900;regulation of protein amino acid phosphorylation (0001932);0071902;triglyceride metabolic process (0006641);axonogenesis (0007409);0071842;0071840;0071841;hormone-mediated signaling pathway (0009755);positive regulation of signal transduction (0009967);positive regulation of res…	stress fiber (0001725);membrane fraction (0005624);soluble fraction (0005625);mitochondrion (0005739);cytosol (0005829);cell junction (0030054);0071944;protein complex (0043234)
1427820_at	UP in DKO	-	-	-	8.26	9.02	1.69349	7.91	9.38	2.77022	7.19	7.22	7.45	7.63	7.19	6.44	6.94	6.71	6.98	6.48	-	-	-
1427897_s_at	DOWN in DKO	71954	15906	Suds3	9.77	9.27	0.707107	9.79	9.13	0.632878	7.45	7.42	7.47	7.64	7.84	7.47	7.55	7.56	7.5	7.53	identical protein binding (0042802);histone deacetylase binding (0042826)	transcription, DNA-dependent (0006351);2000112;chromatin modification (0016568);0071842;0071840;0071841;negative regulation of transcription, DNA-dependent (0045892);2000113	Sin3 complex (0016580)
1427912_at	DOWN in DKO;Female Dimorphic;CAGP	109857	20332	Cbr3	7.13	6.22	0.532185	7.53	6.02	0.351111	3.32	4.79	5.61	7.15	8.07	4.1	5.12	5.95	6.36	6.22	3-keto sterol reductase activity (0000253);carbonyl reductase (NADPH) activity (0004090);NADPH binding (0070402)	phylloquinone catabolic process (0042376);oxidation reduction (0055114)	nucleus (0005634);cytosol (0005829)
1427925_at	DOWN in DKO	67727	9917	Stx17	8.41	8.03	0.768438	8.51	7.6	0.532185	5.6	5.77	5.91	6.26	6.68	5.63	5.7	5.81	5.87	6.01	SNAP receptor activity (0005484)	intracellular protein transport (0006886);vesicle-mediated transport (0016192)	nucleolus (0005730);integral to membrane (0016021);smooth endoplasmic reticulum membrane (0030868)
1427937_at	DOWN in DKO	67048	47796	Vma21	8.92	8.25	0.628507	8.87	7.95	0.528509	5.65	4.64	5.21	4.69	4.29	5.77	5.04	5.59	5.21	4.7	protein binding (0005515)	vacuolar proton-transporting V-type ATPase complex assembly (0070072);0071840;0071822;0071842;0071841;0071844	lysosome (0005764);endoplasmic reticulum membrane (0005789);integral to membrane (0016021);COPII vesicle coat (0030127);ER-Golgi intermediate compartment membrane (0033116)
1427938_at	DOWN in DKO	56309	49312	Mycbp	9.91	9.2	0.61132	9.83	9.41	0.747425	7.25	7.02	7.07	7.02	6.98	7.18	7.04	7.26	7.34	7.1	transcription coactivator activity (0003713);0000989;0000988	transcription, DNA-dependent (0006351)	nucleus (0005634);cytoplasm (0005737)
1427940_s_at	DOWN in DKO	56309	49312	Mycbp	8.01	7.55	0.726986	8.11	7.48	0.646176	6	5.5	5.31	5.74	5.43	5.84	5.42	5.35	5.82	5.61	transcription coactivator activity (0003713);0000989;0000988	transcription, DNA-dependent (0006351)	nucleus (0005634);cytoplasm (0005737)
1427950_at	DOWN in DKO	78913	32272	Ltn1	8.64	7.76	0.543367	8.8	7.35	0.366021	6.47	6.4	6.46	6.01	6.45	6.7	6.34	6.5	6.06	6.6	zinc ion binding (0008270);ligase activity (0016874)	cell death (0008219);protein autoubiquitination (0051865)	-
1427955_a_at	DOWN in DKO	26901	32307	Deb1;Ss18l2	8.94	8.19	0.594604	8.92	7.99	0.524858	6.55	6.34	6.42	6.26	6.45	6.59	6.45	6.47	6.73	6.73	-	-	-
1427957_at	DOWN in DKO	109254	13107	9530008L14Rik	7.15	6.72	0.742262	7.41	6.73	0.624165	5.28	5.19	4.69	5.01	5.07	5.13	5.16	4.41	3.81	3.83	molecular_function (0003674)	biological_process (0008150)	integral to membrane (0016021)
1427991_s_at	DOWN in DKO	77593	17674	Usp45	9.24	8.62	0.650671	9.23	9.14	0.939523	6.47	6.02	6.25	6.56	6.12	6.18	5.88	6.37	6.51	6.14	ubiquitin thiolesterase activity (0004221);cysteine-type peptidase activity (0008234);zinc ion binding (0008270)	ubiquitin-dependent protein catabolic process (0006511)	cellular_component (0005575)
1428025_s_at	DOWN in DKO	71795	8241	Pitpnc1	7.01	6.34	0.628507	7.15	6.81	0.790041	4.07	4.01	4.03	4.06	3.52	3.95	3.93	4.24	4	3.61	lipid binding (0008289);phosphatidylinositol transporter activity (0008526)	lipid transport (0006869);organic substance transport (0071702);signal transduction (0007165);cellular response to stimulus (0051716);phosphatidylinositol metabolic process (0046488)	nucleus (0005634);cytoplasm (0005737)
1428045_a_at	DOWN in DKO	69257	5006	Elf2	9.42	8.08	0.395021	9.52	7.52	0.25	6.22	6.25	6.23	5.86	6.03	6.4	6.05	6.3	6.2	6.54	transcription factor activity (0003700);0001071;protein binding (0005515);transcription activator activity (0016563);transcription repressor activity (0016564);sequence-specific DNA binding (0043565)	transcription, DNA-dependent (0006351);2000112;regulation of transcription from RNA polymerase II promoter (0006357)	nucleus (0005634);cytoplasm (0005737)
1428046_a_at	DOWN in DKO	22764	2561	Zfx	6.75	5.9	0.554785	6.98	5.44	0.343885	4.1	3.36	3.68	3.68	3.38	4.16	3.13	3.43	3.63	3.11	DNA binding (0003677);transcription regulator activity (0030528);zinc ion binding (0008270)	ovarian follicle development (0001541);ovum-producing ovary development (0061039);spermatogenesis (0007283);behavior (0007610);fertilization (0009566);embryonic development (0009790);post-embryonic development (0009791);death (0016265);multicellular organism growth (0035264);oocyte development (0048599);homeostasis of number of cells (0048872)	nucleus (0005634)
1428047_s_at	DOWN in DKO	22639;22764	2561	Zfa;Zfx	7.15	6.4	0.594604	7.15	6.31	0.558644	4.53	4.41	4.38	4.29	4.11	4.58	4.22	4.29	4.25	4.09	DNA binding (0003677);transcription regulator activity (0030528);zinc ion binding (0008270)	ovarian follicle development (0001541);ovum-producing ovary development (0061039);spermatogenesis (0007283);behavior (0007610);fertilization (0009566);embryonic development (0009790);post-embryonic development (0009791);death (0016265);multicellular organism growth (0035264);oocyte development (0048599);homeostasis of number of cells (0048872)	nucleus (0005634)
1428055_at	DOWN in DKO	75745	-	Rian	8.56	7.22	0.395021	8.34	7.21	0.456916	5.27	4.19	4.96	4.72	4.05	5.13	4.18	4.76	4.95	4.06	molecular_function (0003674)	biological_process (0008150)	nucleus (0005634)
1428062_at	DOWN in DKO;CAGP	109697	55609	Cpa1	10.31	8.7	0.327598	10.45	8.92	0.346277	5.46	7.58	8.24	7.78	8.09	5.81	8.12	8.1	7.73	8.21	metallocarboxypeptidase activity (0004181);zinc ion binding (0008270)	proteolysis (0006508)	extracellular space (0005615);soluble fraction (0005625)
1428075_at	DOWN in DKO	68194;100041273;100042503	3342	Ndufb4;Gm3244;Gm3873	11.09	10.41	0.624165	11.08	10.47	0.655197	8.79	9.05	8.93	9.15	9.38	8.95	9.24	9.16	9.47	9.31	NADH dehydrogenase (ubiquinone) activity (0008137)	response to oxidative stress (0006979);electron transport chain (0022900);transport (0006810)	mitochondrial respiratory chain complex I (0005747);integral to membrane (0016021)
1428076_s_at	DOWN in DKO	68194;100041273;100042503	3342	Ndufb4;Gm3244;Gm3873	9.92	9.19	0.602904	9.9	9.23	0.628507	7.64	7.99	7.66	7.89	8.27	7.77	8.07	7.95	8.26	8.3	NADH dehydrogenase (ubiquinone) activity (0008137)	response to oxidative stress (0006979);electron transport chain (0022900);transport (0006810)	mitochondrial respiratory chain complex I (0005747);integral to membrane (0016021)
1428089_at	DOWN in DKO;Female Dimorphic;CAGP	76965	14174	Slitrk1	7	5.97	0.48971	7.2	5.71	0.356013	4.57	5.39	7.04	6.96	6.32	4.56	5.7	6.05	4.47	5.67	molecular_function (0003674)	axonogenesis (0007409);0071842;0071840;0071841	integral to membrane (0016021)
1428115_a_at	DOWN in DKO	76338	23789	Rab2b	7.61	7.04	0.673617	7.87	7.14	0.602904	5.27	4.79	4.84	5.23	5.1	5.06	4.87	4.93	5.31	5.4	GTP binding (0005525);0035639	small GTPase mediated signal transduction (0007264);cellular response to stimulus (0051716);protein transport (0015031);vesicle-mediated transport (0016192)	plasma membrane (0005886);0071944;endoplasmic reticulum membrane (0005789);Golgi membrane (0000139)
1428130_at	DOWN in DKO	70361	4070	Lman1	10.11	9.25	0.550953	10.38	9.06	0.400535	7.02	7.25	7.13	7.64	7.78	7.28	7.17	7.33	7.95	8.19	sugar binding (0005529);identical protein binding (0042802)	ER to Golgi vesicle-mediated transport (0006888);protein transport (0015031)	microsome (0005792);integral to membrane (0016021);sarcomere (0030017);endoplasmic reticulum membrane (0005789);ER-Golgi intermediate compartment membrane (0033116);Golgi membrane (0000139)
1428132_at	DOWN in DKO;Male Dimorphic	57912	23209	Cdc42se1	8.02	7.54	0.716978	8.11	7.42	0.619854	6.13	6.13	6.06	6.06	6.21	6.14	6.04	6.29	6.64	6.95	molecular_function (0003674)	phagocytosis (0006909);0071840;small GTPase mediated signal transduction (0007264);cellular response to stimulus (0051716);regulation of cell shape (0008360);negative regulation of JNK cascade (0046329)	cytoskeleton (0005856);plasma membrane (0005886);0071944;cell cortex (0005938)
1428136_at	UP in DKO	20377	2266	Sfrp1	11.51	12.59	2.11404	11.74	12.76	2.02792	10.33	10.44	10.26	9.64	9.79	10.34	10.36	10.2	9.5	9.82	cysteine-type endopeptidase activity (0004197);frizzled binding (0005109);drug binding (0008144);heparin binding (0008201);transcription activator activity (0016563);specific transcriptional repressor activity (0016566);Wnt-protein binding (0017147);PDZ domain binding (0030165);identical protein binding (0042802);Wnt receptor activity (0042813);endopeptidase activator activity (0061133)	eye development (0001654);ureteric bud development (0001657);neural tube closure (0001843);vasculature development (0001944);0072358;0072359;hemopoietic progenitor cell differentiation (0002244);DNA fragmentation involved in apoptotic nuclear change (0006309);0071845;0071840;0071842;0071841;signal transduction (0007165);brain development (0007420);male gonad development (0008584);female gonad dev…	proteinaceous extracellular matrix (0005578);extracellular space (0005615);cytosol (0005829);plasma membrane (0005886);0071944;cell surface (0009986)
1428231_at	UP in DKO	432508	5091	Cpsf6	10.71	11.01	1.23114	10.65	11.3	1.56917	9.12	8.88	8.53	8.39	7.96	9.06	8.91	8.4	8.51	7.89	nucleotide binding (0000166);mRNA binding (0003729)	mRNA polyadenylation (0006378);protein tetramerization (0051262);0071840;0071822	mRNA cleavage factor complex (0005849);ribonucleoprotein complex (0030529);paraspeckles (0042382)
1428233_at	DOWN in DKO	432508	5091	Cpsf6	8.91	8.29	0.650671	9.06	8.47	0.664343	8.13	7.47	7.33	7.35	7.16	7.93	7.62	7.28	7.43	7.14	nucleotide binding (0000166);mRNA binding (0003729)	mRNA polyadenylation (0006378);protein tetramerization (0051262);0071840;0071822	mRNA cleavage factor complex (0005849);ribonucleoprotein complex (0030529);paraspeckles (0042382)
1428236_at	DOWN in DKO	74159	12541	Acbd5	9.36	8.71	0.63728	9.31	8.78	0.692555	7.7	7.27	7.65	8.19	8.01	7.44	7.4	7.79	8.03	8.02	acyl-CoA binding (0000062)	transport (0006810)	integral to membrane (0016021)
1428288_at	DOWN in DKO	16601;70273	931	Klf9	7.55	6.97	0.668964	7.77	7.12	0.63728	4.47	4.56	4.87	5.37	5.75	4.44	4.67	5.1	4.98	5.39	DNA binding (0003677);zinc ion binding (0008270);transcription regulator activity (0030528)	transcription, DNA-dependent (0006351);regulation of transcription, DNA-dependent (0006355);2000112;embryo implantation (0007566);progesterone receptor signaling pathway (0050847);signal transduction (0007165);cellular response to stimulus (0051716)	nucleus (0005634)
1428301_at	UP in DKO	544988;545007;545015;666442;666637;671957;100036568;100041151;100041195;100041874	115686	ENSMUSG00000068790;Gm8108;Gm8206;Gm3373;Gm3164;Gm3194;Gm3558	11.43	12.07	1.55833	11.4	12.29	1.85318	7.32	7.11	6.9	6.48	6.7	7.22	7.25	6.83	6.31	5.9	molecular_function (0003674)	biological_process (0008150)	cellular_component (0005575)
1428306_at	DOWN in DKO;Female Dimorphic	74747	10400	Ddit4	10.19	8.71	0.358489	9.78	8.71	0.476319	8.48	8.47	8.25	8.71	8.65	8.58	8.72	8.69	8.68	7.4	0071889;protein binding (0005515)	response to hypoxia (0001666);apoptosis (0006915);negative regulation of response to stimulus (0048585);negative regulation of TOR signaling pathway (0032007);protein complex disassembly (0043241);0071840;0071822;negative regulation of glycolysis (0045820);0072593;oxygen and reactive oxygen species metabolic process (0006800)	mitochondrion (0005739)
1428332_at	UP in DKO	216505	14166	Pik3ip1	8.82	9.58	1.69349	8.86	9.39	1.44393	5.83	6.55	7.18	7.42	7.53	5.84	6.62	7.05	6.44	6.32	-	-	integral to membrane (0016021)
1428376_at	DOWN in DKO	67723	-	4932415G12Rik	7.12	6.17	0.517632	7.02	5.77	0.420448	2.97	3.13	3.26	2.76	3.22	3.52	3.36	3.06	3.05	3.47	molecular_function (0003674)	biological_process (0008150)	cellular_component (0005575)
1428382_at	UP in DKO	68094	2312	Smarcc2	7.61	8.1	1.40444	7.6	8.26	1.58008	6.76	7.15	6.81	6.48	7.07	6.65	7.14	6.73	6.21	6.82	DNA binding (0003677);chromatin binding (0003682)	chromatin remodeling (0006338);0071842;0071840;0071841;transcription, DNA-dependent (0006351);2000112;nervous system development (0007399);negative regulation of transcription, DNA-dependent (0045892);2000113;positive regulation of transcription, DNA-dependent (0045893);chromatin assembly or disassembly (0006333)	SWI/SNF complex (0016514);npBAF complex (0071564);nBAF complex (0071565);chromatin (0000785)
1428383_a_at	UP in DKO	268721	34313	2310021P13Rik;Kiaa0913	7.68	8.19	1.42405	7.67	8.51	1.79005	6.9	7	7	6.37	6.62	6.74	6.88	6.78	6.26	6.59	zinc ion binding (0008270)	biological_process (0008150)	cellular_component (0005575)
1428393_at	DOWN in DKO;Female Dimorphic;CAGP	68404	9577	Nrn1	7.72	7.28	0.737135	7.76	6.99	0.586417	3.52	4.74	5.77	6.98	7.93	3.75	4.79	5.13	5.65	7.77	-	axonogenesis (0007409);0071842;0071840;0071841	plasma membrane (0005886);0071944;anchored to membrane (0031225)
1428432_at	DOWN in DKO	71918	66746	Zcchc24	7.47	5.98	0.356013	7.59	5.55	0.243164	4.34	4.58	4.98	4.95	5.57	4.28	4.19	4.87	4.79	5.01	nucleic acid binding (0003676);zinc ion binding (0008270)	biological_process (0008150)	cellular_component (0005575)
1428463_a_at	DOWN in DKO	26932	55962	Ppp2r5e	10.62	9.45	0.444421	10.67	9.25	0.373712	7.57	7.1	7.38	7.31	7.07	7.64	7.2	7.45	7.23	7.27	binding (0005488);protein phosphatase type 2A regulator activity (0008601)	signal transduction (0007165);cellular response to stimulus (0051716);regulation of catalytic activity (0050790);regulation of metabolic process (0019222)	protein phosphatase type 2A complex (0000159);cytoplasm (0005737);intracellular membrane-bounded organelle (0043231)
1428467_at	UP in DKO	230908	7221	Tardbp	9.55	9.72	1.12506	9.54	10.2	1.58008	7.35	6.98	7.22	7.01	6.52	7.27	6.98	6.98	7.1	6.29	nucleotide binding (0000166);double-stranded DNA binding (0003690);mRNA 3'-UTR binding (0003730)	transcription, DNA-dependent (0006351);regulation of transcription, DNA-dependent (0006355);2000112;mRNA processing (0006397);RNA splicing (0008380);negative regulation by host of viral transcription (0043922);2000241;negative regulation of RNA metabolic process (0051253);2000242;3'-UTR-mediated mRNA stabilization (0070935)	nucleus (0005634)
1428484_at	DOWN in DKO	71720	49422	Osbpl3	8.09	7.53	0.678302	8.11	7.4	0.61132	5.71	5.37	5.06	5.05	5.17	5.69	5.48	5.16	4.56	4.7	lipid binding (0008289)	lipid transport (0006869);organic substance transport (0071702);steroid metabolic process (0008202)	cellular_component (0005575)
1428497_at	DOWN in DKO	75420	11415	Secisbp2	8.51	7.98	0.692555	8.37	7.37	0.5	5.48	5.3	5.31	5.15	5.34	5.42	5.15	5.35	5.29	5.58	mRNA 3'-UTR binding (0003730)	biological_process (0008150)	mitochondrion (0005739)
1428500_at	UP in DKO	73661	-	2210419D22Rik	9.31	9.69	1.30134	9.3	9.89	1.50525	7.53	7.51	7.31	7.2	7.55	7.53	7.56	7.24	7.11	7.58	molecular_function (0003674)	biological_process (0008150)	cellular_component (0005575)
1428502_at	DOWN in DKO;Female Dimorphic;CAGP	67019	6451	Actr6	11.49	10.45	0.486327	11.54	10.61	0.524858	8.37	8.54	9.58	9.76	9.35	8.33	8.99	9.14	8.11	7.64	molecular_function (0003674)	biological_process (0008150)	cytoplasm (0005737);cytoskeleton (0005856)
1428507_at	DOWN in DKO	76987	12667	Hdhd2	9.61	9.01	0.659754	9.59	8.83	0.590496	6.93	6.96	6.71	6.79	7.15	7.03	7.05	6.72	6.97	7.41	hydrolase activity (0016787)	metabolic process (0008152)	cellular_component (0005575)
1428513_at	UP in DKO	67488	10845	Calcoco1	7.69	8.46	1.70527	7.65	8.68	2.04202	6.45	6.58	6.82	6.28	6.38	6.33	6.63	6.63	5.94	6.64	chromatin binding (0003682);0000989;0000988;beta-catenin binding (0008013);protein C-terminus binding (0008022);ligand-dependent nuclear receptor transcription coactivator activity (0030374);sequence-specific DNA binding (0043565);DNA regulatory region binding (0044212);0000975;0001067;armadillo repeat domain binding (0070016)	transcription, DNA-dependent (0006351);signal transduction (0007165);cellular response to stimulus (0051716);Wnt receptor signaling pathway (0016055);steroid hormone receptor signaling pathway (0030518);positive regulation of transcription from RNA polymerase II promoter (0045944);2000112	nuclear chromatin (0000790);nuclear lumen (0031981);cytoplasm (0005737)
1428527_at	DOWN in DKO	76561	22941	Snx7	7.88	7.43	0.732043	7.87	7.2	0.628507	5.54	5.66	5.31	5.48	5.92	5.59	5.68	5.45	5.96	6.51	phosphoinositide binding (0035091)	cell communication (0007154);protein transport (0015031)	membrane (0016020);cytoplasmic vesicle (0031410)
1428541_at	DOWN in DKO	77574	8815	Fam115a	6.98	6.44	0.687771	7.06	6.34	0.607097	6.26	5.53	6.16	5.34	5.55	6.34	5.86	6.17	5.67	5.87	molecular_function (0003674)	biological_process (0008150)	cellular_component (0005575)
1428543_at	DOWN in DKO	231327	68272	Ppat	8.49	8.02	0.721965	8.6	7.86	0.598739	6.84	6.12	6.34	6.31	5.99	6.85	6.05	6.29	6.32	5.91	amidophosphoribosyltransferase activity (0004044);metal ion binding (0046872);iron-sulfur cluster binding (0051536)	0072521;0072522;heterocycle biosynthetic process (0018130);purine ribonucleoside monophosphate biosynthetic process (0009168);protein homotetramerization (0051289);0071840;0071822;nucleoside metabolic process (0009116);purine base biosynthetic process (0009113)	soluble fraction (0005625)
1428555_at	UP in DKO	235626	56493	Setd2	9.58	10.19	1.52626	9.64	10.18	1.45397	7.95	8.25	7.87	8.13	8.4	7.92	8.18	7.82	7.76	8.1	molecular_function (0003674)	histone H3-K36 methylation (0010452);0071842;0071840;0071841;peptidyl-lysine trimethylation (0018023);response to protein stimulus (0051789)	nucleus (0005634)
1428557_a_at	DOWN in DKO	72085	5561	Osgepl1	8.6	8.1	0.707107	8.63	8.04	0.664343	6.23	5.87	5.66	5.67	6.06	6.27	5.72	5.67	5.8	6.06	metalloendopeptidase activity (0004222);zinc ion binding (0008270)	proteolysis (0006508)	mitochondrion (0005739)
1428570_at	DOWN in DKO	51813	3803	Ccnc	7.35	6.64	0.61132	7.48	6.8	0.624165	4.65	4.13	3.6	4.27	4.39	4.28	4.19	4.08	4.17	4.26	-	transcription, DNA-dependent (0006351);regulation of transcription, DNA-dependent (0006355);2000112	nucleus (0005634)
1428580_at	DOWN in DKO	109778	572	Blvra	10.03	9.61	0.747425	10.05	9.42	0.646176	7.36	7.66	7.57	7.56	7.84	7.49	7.64	7.65	7.71	7.87	nucleotide binding (0000166);biliverdin reductase activity (0004074);zinc ion binding (0008270)	heme catabolic process (0042167);oxidation reduction (0055114)	soluble fraction (0005625);cytoplasm (0005737)
1428651_at	UP in DKO	75785	32352	Klhl24	10.62	11.21	1.50525	10.52	11.17	1.56917	7.97	8.26	8.21	8.01	8.08	7.97	8.33	8.06	7.77	7.98	molecular_function (0003674)	biological_process (0008150)	cytoplasm (0005737);axon (0030424);perikaryon (0043204)
1428669_at	DOWN in DKO;Female Dimorphic;CAGP	107771	11343	Bmyc;Mycb	10.77	10	0.586417	10.82	9.9	0.528509	6.66	7.63	8.36	8.92	9.22	6.88	7.97	8.06	7.76	7.63	transcription factor activity (0003700);0001071;protein binding (0005515)	regulation of transcription, DNA-dependent (0006355);2000112	nucleus (0005634);spindle (0005819)
1428698_at	UP in DKO	74388	57098	Dpp8	6.38	7.13	1.68179	6.49	7.38	1.85318	5.37	4.96	5.14	4.92	5.04	5.35	5.1	5.15	5.05	5.35	aminopeptidase activity (0004177);serine-type peptidase activity (0008236)	proteolysis (0006508)	nucleus (0005634);cytoplasm (0005737);membrane (0016020)
1428707_at	UP in DKO	69202	32763	Ptms	9.5	10.19	1.61328	9.52	10.25	1.65864	7.68	7.91	7.91	7.68	7.64	7.7	7.89	7.87	7.75	7.91	zinc ion binding (0008270)	biological_process (0008150)	soluble fraction (0005625);cytosol (0005829)
1428708_x_at	UP in DKO	69202	32763	Ptms	9.77	10.41	1.55833	9.78	10.45	1.59107	8.05	8.24	8.17	8	7.98	7.99	8.2	8.16	8.13	8.28	zinc ion binding (0008270)	biological_process (0008150)	soluble fraction (0005625);cytosol (0005829)
1428712_at	DOWN in DKO	270096	69174	Mon1b	7.32	6.97	0.784584	7.52	6.78	0.598739	5.33	5.22	5.39	5.1	5.29	5.05	5.18	5.19	4.94	5.26	molecular_function (0003674)	biological_process (0008150)	cellular_component (0005575)
1428717_at	DOWN in DKO;Male Dimorphic	69938	8853	Scrn1	8.75	8.3	0.732043	8.81	8.16	0.63728	6.13	6.74	6.3	5.7	5.49	6.19	6.74	6.92	6.52	6.63	dipeptidase activity (0016805)	proteolysis (0006508);exocytosis (0006887)	cytoplasm (0005737);nuclear membrane (0031965)
1428721_at	DOWN in DKO	66689	23036	Klhl28	9.16	8.48	0.624165	9.23	8.03	0.435275	7.04	6.9	7.2	6.99	7.6	7.05	7.14	7.14	6.96	7.54	molecular_function (0003674)	biological_process (0008150)	cellular_component (0005575)
1428749_at	DOWN in DKO;Female Dimorphic	235380	41022	Dmxl2	8.04	7.37	0.628507	8.12	7.74	0.768438	6.1	5.64	5.87	6.75	6.72	5.82	5.82	5.88	6.02	5.84	Rab GTPase binding (0017137)	-	synaptic vesicle (0008021);cell junction (0030054);0071944
1428800_a_at	DOWN in DKO;Male Dimorphic	78895	12842	Pus7l	9.32	8.91	0.752623	9.4	8.68	0.607097	6.73	6.73	6.4	6.18	6.25	6.8	6.76	6.44	6.29	6.78	RNA binding (0003723);pseudouridine synthase activity (0009982)	pseudouridine synthesis (0001522);tRNA processing (0008033)	cellular_component (0005575)
1428804_at	DOWN in DKO;Male Dimorphic	71306	11013	Mfap3l	7.27	6.12	0.450625	7.48	6.31	0.444421	6.55	5.8	4.16	3.95	4.83	6.61	5.81	4.23	4.85	5.58	molecular_function (0003674)	biological_process (0008150)	plasma membrane (0005886);0071944;integral to membrane (0016021)
1428837_at	DOWN in DKO	225266	28121	Klhl14	6.06	5.14	0.528509	6.43	5.3	0.456916	5.26	4.38	4.43	4.22	3.75	4.99	4.29	4.62	4.67	4.8	molecular_function (0003674)	biological_process (0008150)	cellular_component (0005575)
1428858_at	DOWN in DKO	545085	9972	Wdr70	9.14	8.54	0.659754	9.09	8.56	0.692555	6.16	5.92	6.06	5.97	6.13	6.19	5.91	5.94	5.93	6.06	molecular_function (0003674)	biological_process (0008150)	cellular_component (0005575)
1428887_at	DOWN in DKO	72154	81708	Zfp157	6.5	5.76	0.598739	6.52	5.87	0.63728	3.87	4.01	3.56	3.72	3.59	3.78	3.89	3.54	3.64	3.45	nucleic acid binding (0003676);zinc ion binding (0008270)	regulation of transcription, DNA-dependent (0006355);2000112	intracellular (0005622)
1428900_s_at	DOWN in DKO	76894	12661	Mettl15;Mett5d1	8.3	7.94	0.779165	8.5	7.84	0.632878	6.39	6.27	6.23	6.52	6.47	6.32	6.36	6.27	6.83	7.17	methyltransferase activity (0008168)	methylation (0032259)	-
1428946_at	DOWN in DKO	231380	10080	Uba6	8.01	7.12	0.539614	8.41	7.08	0.397768	6.26	6.31	6.22	5.74	6.67	6.34	6.2	6.33	5.68	6.51	protein binding (0005515);ATP binding (0005524);0035639;ligase activity (0016874);FAT10 activating enzyme activity (0019780)	ubiquitin-dependent protein catabolic process (0006511);protein ubiquitination (0016567)	cytoplasm (0005737)
1428967_at	DOWN in DKO	16001	30997	Igf1r	8.55	7.51	0.486327	8.65	7.58	0.476319	7.27	7.25	7.42	7.14	6.92	7.41	7.14	7.46	7.49	7.47	insulin-like growth factor receptor activity (0005010);insulin receptor binding (0005158);ATP binding (0005524);0035639;insulin-like growth factor I binding (0031994);identical protein binding (0042802);phosphoinositide 3-kinase binding (0043548);insulin binding (0043559);insulin receptor substrate binding (0043560);metal ion binding (0046872)	immune response (0006955);cellular response to stimulus (0051716);axonogenesis (0007409);0071842;0071840;0071841;brain development (0007420);establishment of cell polarity (0030010);male sex determination (0030238);positive regulation of cell migration (0030335);2000145;2000147;mammary gland development (0030879);exocrine pancreas development (0031017);positive regulation of cytokinesis (0032467)…	microsome (0005792);0071944;caveola (0005901);integral to membrane (0016021);neuron projection (0043005)
1429003_at	DOWN in DKO	66354	-	Snw1	8.88	8.35	0.692555	9.06	7.98	0.473029	6.29	5.77	5.9	5.49	5.17	6.47	5.79	5.84	5.65	5.39	transcription coactivator activity (0003713);0000989;0000988;Notch binding (0005112);transcription repressor activity (0016564);vitamin D receptor binding (0042809)	nuclear mRNA splicing, via spliceosome (0000398);negative regulation of transcription, DNA-dependent (0045892);2000112;2000113;positive regulation of transcription from RNA polymerase II promoter (0045944)	catalytic step 2 spliceosome (0071013)
1429030_at	DOWN in DKO;Female Dimorphic	109323	12900	C1qtnf7	9.81	9	0.570382	9.97	8.78	0.438303	4.26	6.57	7.76	8.41	8.56	4.71	7.1	7.77	7.8	7.87	molecular_function (0003674)	protein homooligomerization (0051260);0071840;0071822	extracellular space (0005615)
1429046_at	DOWN in DKO	66313;100045522	41490	Smurf2	8.81	8.14	0.628507	9.07	7.91	0.447513	5.94	6.19	5.72	5.82	5.98	6.06	5.93	5.8	5.87	5.94	ubiquitin-protein ligase activity (0004842);transforming growth factor beta receptor binding (0005160);identical protein binding (0042802);SMAD binding (0046332)	BMP signaling pathway (0030509);signal transduction (0007165);cellular response to stimulus (0051716);ubiquitin-dependent SMAD protein catabolic process (0030579);protein ubiquitination involved in ubiquitin-dependent protein catabolic process (0042787)	ubiquitin ligase complex (0000151);nucleus (0005634);cytoplasm (0005737);plasma membrane (0005886);0071944;membrane raft (0045121)
1429048_at	DOWN in DKO	73689;625631	45479	Bloc1s2;Gm13540	10.49	9.95	0.687771	10.45	9.7	0.594604	8.03	7.92	7.8	7.77	7.99	8.1	7.84	7.94	7.53	7.84	protein C-terminus binding (0008022);identical protein binding (0042802);gamma-tubulin binding (0043015)	positive regulation of cell proliferation (0008284);regulation of apoptosis (0042981);positive regulation of transcription from RNA polymerase II promoter (0045944);2000112	gamma-tubulin complex (0000930);nucleus (0005634);centrosome (0005813);BLOC-1 complex (0031083);recycling endosome (0055037)
1429063_s_at	DOWN in DKO;Female Dimorphic	16558	23472	Kif16b	7.85	7.18	0.628507	7.87	7.4	0.721965	6.17	5.78	6.18	6.71	6.79	6.03	6.14	6.22	6.3	6.15	ATP binding (0005524);0035639;microtubule motor activity (0003777);phosphoinositide binding (0035091)	cell communication (0007154);microtubule-based movement (0007018)	microtubule (0005874)
1429064_at	DOWN in DKO	208440	40996	Dip2c	8.76	8.1	0.632878	8.86	8.05	0.570382	6.31	6.64	6.4	6.78	7.07	6.29	6.55	6.38	6.77	7.24	catalytic activity (0003824);transcription factor binding (0008134)	biological_process (0008150)	nucleus (0005634)
1429109_at	DOWN in DKO	77853	10021	Msl2	9.28	8.85	0.742262	9.48	8.75	0.602904	6.38	6.35	6.17	6.21	6.08	6.46	6.22	6.24	6.28	6.44	zinc ion binding (0008270)	histone H4-K16 acetylation (0043984);0071842;0071840;0071841;internal peptidyl-lysine acetylation (0018393)	0072487;histone acetyltransferase complex (0000123)
1429158_at	DOWN in DKO	67948	9050	Fbxo28	7.78	7.12	0.632878	8.01	6.92	0.469761	6.28	6.48	6.39	6.24	6.84	6.62	6.44	6.32	6.05	6.84	molecular_function (0003674)	biological_process (0008150)	cellular_component (0005575)
1429163_at	UP in DKO	233651	2771	Dchs1	8.34	8.93	1.50525	8.4	9.12	1.64718	7	7.12	7.48	6.75	6.93	6.8	7.03	7.33	6.57	7.03	molecular_function (0003674)	cell adhesion (0007155)	integral to membrane (0016021)
1429172_a_at	DOWN in DKO	54392	-	Ncapg	9.81	9.09	0.607097	9.78	8.55	0.426317	7.11	5.77	6.09	5.04	4.16	7.4	5.64	6.12	5.49	5.01	molecular_function (0003674)	mitotic chromosome condensation (0007076);0071842;0071840;0071841	condensin complex (0000796)
1429183_at	DOWN in DKO;Female Dimorphic	67451	3364	Pkp2	8.67	7.47	0.435275	8.62	7.67	0.517632	5.56	6.64	6.63	6.5	6.28	5.63	6.84	6.08	5.58	4.97	binding (0005488)	heart development (0007507);0072358;0072359;cell-cell adhesion (0016337)	adherens junction (0005912);0071944
1429186_a_at	DOWN in DKO	71891	12794	Cdadc1	8.25	7.73	0.697372	8.33	7.7	0.646176	5.81	5.67	5.69	5.84	5.82	5.95	5.6	5.66	5.64	5.59	zinc ion binding (0008270);hydrolase activity (0016787)	metabolic process (0008152)	cellular_component (0005575)
1429210_at	DOWN in DKO	237759	72101	Col23a1	6.74	6.04	0.615572	6.61	5.9	0.61132	4.14	4.13	4.54	4.51	4.69	4.22	4.32	4.54	4.91	5.57	heparin binding (0008201);protein homodimerization activity (0042803)	protein homotrimerization (0070207);0071840;0071822	extracellular space (0005615);plasma membrane (0005886);0071944;cell surface (0009986);integral to membrane (0016021)
1429222_at	DOWN in DKO	76832	-	Hyls1	6.76	5.83	0.524858	6.89	6	0.539614	2.82	2.63	2.68	2.8	2.83	2.57	2.91	2.73	2.68	2.56	molecular_function (0003674)	biological_process (0008150)	nucleus (0005634);cytoplasm (0005737)
1429239_a_at	DOWN in DKO	170459	15874	Stard4	7.98	6.92	0.479632	8.33	7.09	0.423373	6.08	5.64	5.46	5.29	5.31	5.99	5.71	5.37	5.41	5.64	cholesterol binding (0015485)	lipid transport (0006869);organic substance transport (0071702)	mitochondrion (0005739)
1429240_at	DOWN in DKO;Male Dimorphic	170459	15874	Stard4	9.15	8.47	0.624165	9.28	8.23	0.482968	6.31	5.81	5.76	6	5.76	6.26	5.87	5.95	6.23	6.54	cholesterol binding (0015485)	lipid transport (0006869);organic substance transport (0071702)	mitochondrion (0005739)
1429264_at	DOWN in DKO	68128	-	C030044B11Rik	8.93	8.24	0.619854	8.77	8.46	0.806642	6.56	6.68	7.03	7.21	7.2	6.6	6.9	6.98	6.74	6.99	molecular_function (0003674)	biological_process (0008150)	cellular_component (0005575)
1429327_at	DOWN in DKO	66244	3458	Nemf;Sdccag1	7.57	6.51	0.479632	7.69	6.18	0.351111	5.86	5.36	5.47	5.61	5.66	5.75	5.27	5.56	5.76	5.55	molecular_function (0003674)	biological_process (0008150)	nucleus (0005634);cytoplasm (0005737)
1429330_at	DOWN in DKO;Female Dimorphic;CAGP	14397	631	Gabra4	8.29	7.75	0.687771	8.31	7.57	0.598739	4.79	5.34	6.11	6.59	6.76	5.01	5.69	5.76	5.27	4.82	GABA-A receptor activity (0004890);extracellular ligand-gated ion channel activity (0005230);chloride channel activity (0005254)	chloride transport (0006821);gamma-aminobutyric acid signaling pathway (0007214);signal transduction (0007165);cellular response to stimulus (0051716);ion transmembrane transport (0034220)	0071944;cell junction (0030054);chloride channel complex (0034707);postsynaptic membrane (0045211)
1429338_a_at	DOWN in DKO	74035	32589	Nol9	6.48	5.61	0.547147	6.58	5.48	0.466516	4.1	3.26	3.53	3.25	3.07	3.87	3.47	3.67	3.21	3.08	RNA binding (0003723);ATP binding (0005524);0035639;polynucleotide kinase activity (0051731)	maturation of 5.8S rRNA (0000460);0071843;0071840;0071841;phosphorylation (0016310)	nucleolus (0005730)
1429394_at	DOWN in DKO	319266	17592	A130010J15Rik	6.46	5.92	0.687771	6.69	5.71	0.50698	3.51	3.22	3.05	3.37	3.24	3.31	3.25	3.16	3.13	3.18	-	-	-
1429434_at	DOWN in DKO	18706	21249	Pik3ca	7.15	6.29	0.550953	7.32	6.02	0.406126	3.98	3.87	4.18	4.89	4.19	3.81	3.7	4.31	4.79	4.48	ATP binding (0005524);0035639;1-phosphatidylinositol-3-kinase activity (0016303);insulin receptor substrate binding (0043560);phosphatidylinositol-4,5-bisphosphate 3-kinase activity (0046934)	glucose metabolic process (0006006);protein amino acid phosphorylation (0006468);anti-apoptosis (0006916);cellular response to stimulus (0051716);regulation of multicellular organism growth (0040014);protein kinase B signaling cascade (0043491);phosphoinositide phosphorylation (0046854);phosphatidylinositol metabolic process (0046488);inositol lipid-mediated signaling (0048017)	phosphoinositide 3-kinase complex (0005942);lamellipodium (0030027)
1429435_x_at	DOWN in DKO	18706	21249	Pik3ca	7.01	6.2	0.570382	7.3	6.1	0.435275	4.35	4.02	4.49	5	4.64	4.15	4.17	4.73	5.02	4.86	ATP binding (0005524);0035639;1-phosphatidylinositol-3-kinase activity (0016303);insulin receptor substrate binding (0043560);phosphatidylinositol-4,5-bisphosphate 3-kinase activity (0046934)	glucose metabolic process (0006006);protein amino acid phosphorylation (0006468);anti-apoptosis (0006916);cellular response to stimulus (0051716);regulation of multicellular organism growth (0040014);protein kinase B signaling cascade (0043491);phosphoinositide phosphorylation (0046854);phosphatidylinositol metabolic process (0046488);inositol lipid-mediated signaling (0048017)	phosphoinositide 3-kinase complex (0005942);lamellipodium (0030027)
1429488_at	DOWN in DKO	68268	32668	Zdhhc21	8.73	8	0.602904	8.77	7.74	0.48971	6.46	5.92	5.95	6.08	6.3	6.4	5.89	6.08	5.94	5.95	zinc ion binding (0008270);acyltransferase activity (0008415)	metabolic process (0008152)	integral to membrane (0016021)
1429501_s_at	DOWN in DKO	19042	56428	Ppm1a	7.69	7.08	0.655197	7.85	7.27	0.668964	6.05	5.97	5.79	5.81	5.85	5.94	6.12	5.75	5.59	6.12	magnesium ion binding (0000287);protein serine/threonine phosphatase activity (0004722);signal transducer activity (0004871);protein C-terminus binding (0008022);manganese ion binding (0030145)	protein amino acid dephosphorylation (0006470);signal transduction (0007165);cellular response to stimulus (0051716);Wnt receptor signaling pathway (0016055);positive regulation of Wnt receptor signaling pathway (0030177);positive regulation of response to stimulus (0048584);positive regulation of I-kappaB kinase/NF-kappaB cascade (0043123);positive regulation of transcription, DNA-dependent (004…	membrane fraction (0005624);nucleus (0005634);voltage-gated calcium channel complex (0005891);0071944;protein serine/threonine phosphatase complex (0008287);neuron projection (0043005)
1429505_at	DOWN in DKO	71938	-	-	9.4	8.43	0.510506	9.4	8.33	0.476319	6.47	6.23	6.54	6.21	6.51	6.52	6.18	6.33	6.45	6.47	-	-	-
1429517_at	DOWN in DKO	78287	41477	Zfyve20	7.86	5.87	0.251739	8.04	5.41	0.161544	4.21	4.34	4.04	3.57	3.94	4.23	4.29	4.11	3.78	4.57	zinc ion binding (0008270)	protein transport (0015031)	plasma membrane (0005886);0071944;early endosome membrane (0031901)
1429521_at	DOWN in DKO	67667	44488	Alkbh8	9.39	8.92	0.721965	9.47	8.24	0.426317	7.28	6.72	7.14	7.07	7.1	6.97	6.87	7.37	7.05	6.78	nucleotide binding (0000166);RNA binding (0003723);tRNA (uracil) methyltransferase activity (0016300);oxidoreductase activity, acting on paired donors, with incorporation or reduction of molecular oxygen, 2-oxoglutarate as one donor, and incorporation of one atom each of oxygen into both donors (0016706);metal ion binding (0046872)	response to DNA damage stimulus (0006974);tRNA methylation (0030488);oxidation reduction (0055114)	nucleus (0005634);cytosol (0005829)
1429533_at	DOWN in DKO	76614	38234	Immt	7.52	7.25	0.82932	7.8	7.05	0.594604	5.24	5.09	4.5	4.59	4.55	5.3	4.95	4.83	4.87	4.91	molecular_function (0003674)	biological_process (0008150)	integral to mitochondrial inner membrane (0031305)
1429537_at	DOWN in DKO	66625	32802	Sfrs18	8.78	7.86	0.528509	8.98	7.82	0.447513	5.68	5.53	5.93	5.45	5.74	5.97	5.57	6.06	5.75	5.64	molecular_function (0003674)	biological_process (0008150)	nucleus (0005634)
1429538_a_at	UP in DKO	66625	32802	Sfrs18	8.21	8.67	1.37554	8.2	8.84	1.55833	7.59	7.34	7.53	7.73	7.74	7.49	7.43	7.38	7.53	7.26	molecular_function (0003674)	biological_process (0008150)	nucleus (0005634)
1429560_at	DOWN in DKO	100043468	104925	Zfp955b;Zfp422-rs1	9.02	8.48	0.687771	8.99	8.09	0.535887	6.05	5.75	6.2	6.11	6.09	6.07	5.94	6.2	5.97	6.07	nucleic acid binding (0003676);zinc ion binding (0008270)	regulation of transcription, DNA-dependent (0006355);2000112	intracellular (0005622)
1429571_a_at	DOWN in DKO	67652	12170	Spaca1	6.02	5.26	0.590496	6.6	5.65	0.517632	3.22	3.39	3.65	3.9	4	3.37	3.57	3.81	3.86	3.96	molecular_function (0003674)	biological_process (0008150)	integral to membrane (0016021)
1429590_at	DOWN in DKO;Male Dimorphic	320165	4575	Tacc1	8.46	7.41	0.482968	8.39	7.17	0.429283	4.83	4.7	4.65	4.39	4.89	4.86	4.7	5.02	5.7	6.63	protein domain specific binding (0019904)	microtubule cytoskeleton organization (0000226);0071842;0071840;0071841;cell cycle (0007049);cerebral cortex development (0021987);neurogenesis (0022008);interkinetic nuclear migration (0022027);0061351;regulation of microtubule-based process (0032886);cell division (0051301)	nucleus (0005634);intermediate filament cytoskeleton (0045111);microtubule organizing center (0005815)
1429612_at	DOWN in DKO	78798	56841	Eml4	9.66	9.11	0.68302	9.84	8.96	0.543367	7.87	7.95	7.86	8.05	8.04	7.91	7.98	7.96	7.9	8.07	molecular_function (0003674)	biological_process (0008150)	cytoplasm (0005737);microtubule (0005874)
1429627_at	DOWN in DKO	70225	41717	Ppil3	10.17	9.38	0.578344	10.11	9.08	0.48971	7.65	7.67	7.43	7.67	7.92	7.64	7.69	7.52	7.64	7.85	peptidyl-prolyl cis-trans isomerase activity (0003755)	mRNA processing (0006397);protein folding (0006457);RNA splicing (0008380)	catalytic step 2 spliceosome (0071013)
1429642_at	DOWN in DKO	67492	18373	Anubl1	7.14	6.48	0.632878	7.21	6.88	0.795536	4.75	4.43	4.82	4.89	4.57	4.68	4.54	4.63	4.56	4.63	metal ion binding (0046872)	biological_process (0008150)	cellular_component (0005575)
1429657_at	DOWN in DKO	22682	21215	Zfand5	6.42	5.39	0.48971	6.28	5.21	0.476319	2.73	2.82	3.02	2.93	2.77	2.83	2.8	3.06	3.04	2.59	DNA binding (0003677);zinc ion binding (0008270)	in utero embryonic development (0001701);vasculature development (0001944);0072358;0072359;respiratory system process (0003016);fibroblast migration (0010761);platelet-derived growth factor receptor signaling pathway (0048008);signal transduction (0007165);cellular response to stimulus (0051716);skeletal system morphogenesis (0048705);smooth muscle tissue development (0048745);face development (0…	-
1429693_at	UP in DKO	13132	1026	Dab2	7.73	8.24	1.42405	7.32	8.43	2.15846	4.69	4.64	5.53	5.28	4.85	4.84	4.85	5.4	5.37	4.76	protein C-terminus binding (0008022)	cell morphogenesis involved in differentiation (0000904);0071840;in utero embryonic development (0001701);positive regulation of protein amino acid phosphorylation (0001934);receptor-mediated endocytosis (0006898);pinocytosis (0006907);excretion (0007588);negative regulation of cell growth (0030308);regulation of cellular component organization (0051128);negative regulation of protein binding (00…	nucleus (0005634);coated pit (0005905);clathrin coated vesicle membrane (0030665)
1429726_at	DOWN in DKO	66859	32642	Slc16a9	7.22	6.41	0.570382	7.35	6.26	0.469761	3.54	3.44	3.88	3.66	3.81	3.54	3.56	3.83	3.89	3.77	symporter activity (0015293)	urate metabolic process (0046415);transmembrane transport (0055085)	plasma membrane (0005886);0071944;integral to membrane (0016021)
1429734_at	DOWN in DKO;Male Dimorphic	74041	51655	4632434I11Rik	8.04	7.47	0.673617	8.19	7.37	0.566442	6.11	5.72	5.27	4.87	4.62	6.05	5.46	5.17	5.62	5.18	-	apoptosis (0006915);cell cycle arrest (0007050);negative regulation of cell cycle (0045786)	nucleus (0005634);cytoplasm (0005737)
1429761_at	UP in DKO	104001	49654	Rtn1	6.37	7.13	1.69349	6.22	6.61	1.31039	3.69	3.72	3.83	3.8	3.84	3.84	4.01	4.14	3.74	3.68	molecular_function (0003674)	biological_process (0008150)	integral to membrane (0016021);endoplasmic reticulum membrane (0005789)
1429772_at	DOWN in DKO	18845	56427	Plxna2	6.88	5.43	0.366021	6.78	5.64	0.45376	3.42	3.27	3.7	3.53	3.35	3.39	3.54	3.68	3.01	3.08	semaphorin receptor activity (0017154)	signal transduction (0007165);cellular response to stimulus (0051716);cell surface receptor linked signaling pathway (0007166);granule cell precursor tangential migration (0021935);centrosome localization (0051642);limb bud formation (0060174);neural tube development (0021915);pharyngeal system development (0060037);somitogenesis (0001756)	intracellular (0005622);plasma membrane (0005886);0071944;integral to membrane (0016021)
1429784_at	DOWN in DKO	218975	44893	Mapk1ip1l	8.08	7.08	0.5	7.82	7.31	0.702222	4.82	4.27	5.25	5.06	4.23	4.66	4	4.94	5.42	3.61	molecular_function (0003674)	biological_process (0008150)	cellular_component (0005575)
1429799_at	DOWN in DKO	67370	23514	Zfp606	6.59	6.1	0.712025	6.6	5.96	0.641713	4.45	4.11	3.79	4.02	4.02	4.11	3.91	3.81	4.01	3.98	nucleic acid binding (0003676);zinc ion binding (0008270)	regulation of transcription, DNA-dependent (0006355);2000112	intracellular (0005622)
1429830_a_at	DOWN in DKO	12509	-	Cd59a	8.26	7.73	0.692555	8.41	7.49	0.528509	4.69	4.77	4.73	4.88	5.04	4.43	4.34	4.67	4.83	5.02	-	negative regulation of activation of membrane attack complex (0001971);2000257;negative regulation of proteolysis (0045861);2000258;negative regulation of angiogenesis (0016525);2000026;negative regulation of fibroblast growth factor production (0090272);negative regulation of vascular endothelial growth factor receptor signaling pathway (0030948);negative regulation of signal transduction (00099…	0071944;external side of plasma membrane (0009897);anchored to membrane (0031225)
1429882_at	DOWN in DKO	381598	-	2610005L07Rik	8.92	7.78	0.45376	8.89	8.41	0.716978	4.95	5.35	5.36	5.1	4.95	4.89	5.16	5.18	5	4.86	-	-	-
1429902_at	DOWN in DKO	76056	-	5830443J22Rik	7.13	5.52	0.327598	6.59	5.96	0.646176	4.17	4.02	5.05	5.33	5.07	3.94	3.87	4.65	4.86	3.92	molecular_function (0003674)	biological_process (0008150)	cellular_component (0005575)
1429937_at	DOWN in DKO	78581	41789	Utp23	7.29	6.91	0.768438	7.34	6.58	0.590496	4.42	4.34	4.21	4.18	4.2	4.38	4.18	4.41	4.04	4.4	molecular_function (0003674)	rRNA processing (0006364);0071843;0071840;0071841	nucleolus (0005730)
1429943_at	DOWN in DKO	74245	3231	Ctbs	6.39	5.68	0.61132	6.59	5.91	0.624165	3.46	3.12	3.73	4.48	3.88	3.25	3.16	3.88	4.12	3.72	chitinase activity (0004568);cation binding (0043169)	chitin catabolic process (0006032);oligosaccharide catabolic process (0009313)	lysosome (0005764)
1429977_at	UP in DKO	74539	-	9030425L15Rik	6.73	7.18	1.36604	6.56	7.53	1.95884	3.58	3.57	3.79	3.61	3.43	3.7	3.29	3.79	3.7	3.3	molecular_function (0003674)	biological_process (0008150)	cellular_component (0005575)
1429996_at	UP in DKO	70760	-	6330417A16Rik	6.85	6.94	1.06437	6.52	7.49	1.95884	3.93	3.8	4.75	5.09	4.79	3.91	3.74	4.47	4.86	4.06	molecular_function (0003674)	biological_process (0008150)	cellular_component (0005575)
1430048_at	DOWN in DKO	77122	-	7630402I04Rik	6.5	5.73	0.586417	6.83	5.57	0.417544	3.64	3.51	3.54	3.59	3.52	3.73	3.55	3.42	3.52	3.26	molecular_function (0003674)	biological_process (0008150)	cellular_component (0005575)
1430125_s_at	DOWN in DKO;CAGP	66943	32623	Pqlc1	8.81	8.39	0.747425	9.07	8.32	0.594604	5.06	6.25	6.97	7.27	7.63	5.15	6.45	7.13	7.23	7.08	molecular_function (0003674)	biological_process (0008150)	integral to membrane (0016021)
1430151_at	DOWN in DKO	64652	5201	Nisch	7.65	6.73	0.528509	7.37	6.96	0.752623	3.11	2.94	3.11	3.36	2.87	3	3.04	3.32	3.42	2.89	integrin binding (0005178);G-protein coupled amine receptor activity (0008227);phosphoinositide binding (0035091)	glucose metabolic process (0006006);apoptosis (0006915);cell communication (0007154);cellular response to stimulus (0051716);G-protein coupled receptor protein signaling pathway (0007186);regulation of blood pressure (0008217);Rac protein signal transduction (0016601);actin cytoskeleton organization (0030036);0071842;0071840;0071841;negative regulation of cell migration (0030336);2000145;2000146;…	membrane fraction (0005624);cytosol (0005829);plasma membrane (0005886);0071944;early endosome (0005769);recycling endosome (0055037)
1430175_at	UP in DKO	78817	-	4930588G05Rik	7.08	7.19	1.07923	6.91	7.71	1.7411	5.04	5.31	5.4	5.11	4.65	5.04	4.93	5.52	5.13	4.63	molecular_function (0003674)	biological_process (0008150)	cellular_component (0005575)
1430216_at	DOWN in DKO	30046	8493	Zfp292	8.25	6.87	0.384219	8.73	6.69	0.243164	4.36	3.86	4.22	3.67	3.79	4.62	3.53	4.53	3.34	3.5	DNA binding (0003677);zinc ion binding (0008270);transcription activator activity (0016563)	transcription, DNA-dependent (0006351);2000112;positive regulation of transcription, DNA-dependent (0045893)	nucleus (0005634)
1430339_at	DOWN in DKO	78767	44924	2610021K21Rik;Efcab11	6.57	5.94	0.646176	6.66	6.07	0.664343	4.36	3.9	3.78	3.59	3.27	3.88	3.44	3.62	3.96	3.51	calcium ion binding (0005509)	biological_process (0008150)	cellular_component (0005575)
1430386_at	UP in DKO	595139	-	E030024N20Rik	5.98	6.18	1.1487	5.7	6.6	1.86607	2.94	3.35	3.72	3.9	3.97	3.27	3.03	3.72	3.7	3.09	-	-	-
1430393_at	UP in DKO	66574	-	2510017J16Rik	6.06	6.03	0.97942	5.76	6.59	1.77769	3.72	3.84	3.93	4.18	3.51	3.66	3.58	4.07	4.03	3.46	molecular_function (0003674)	biological_process (0008150)	cellular_component (0005575)
1430404_at	DOWN in DKO	75771	-	LOC75771	7.11	6.25	0.550953	6.85	6.42	0.742262	4.23	4.03	4.86	4.77	4.67	4.13	4.18	4.72	4.61	3.91	-	-	-
1430515_s_at	DOWN in DKO	67618;100044211	9130	Aasdhppt	9.7	9.11	0.664343	9.83	9.08	0.594604	7.38	7.2	7.25	7.33	7.06	7.4	7.25	7.18	7.27	6.89	magnesium ion binding (0000287);holo-[acyl-carrier-protein] synthase activity (0008897)	macromolecule biosynthetic process (0009059)	cytosol (0005829)
1430543_at	UP in DKO	76686	9176	Clip3	8.36	8.98	1.53688	8.4	9.04	1.55833	7.02	7.11	6.93	6.47	6.39	6.96	6.98	6.74	6.24	6.83	microtubule binding (0008017);0035594;glycosphingolipid binding (0043208)	positive regulation of protein amino acid phosphorylation (0001934);positive regulation of glucose transport (0010828);peptidyl-S-palmitoyl-L-cysteine biosynthetic process from peptidyl-cysteine (0018230);negative regulation of microtubule polymerization (0031115);positive regulation of apoptosis (0043065);membrane biogenesis (0044091);0071843;0071840;0071841;positive regulation of endocytosis (0…	microsome (0005792);plasma membrane (0005886);0071944;early endosome membrane (0031901);trans-Golgi network membrane (0032588);membrane raft (0045121);recycling endosome membrane (0055038)
1430561_at	DOWN in DKO	70604	57015	Dnajb14	8.43	7.06	0.386891	8.54	6.87	0.314253	4.61	4	4.63	5.1	4.27	4.47	4.04	4.29	5.15	4.54	heat shock protein binding (0031072);unfolded protein binding (0051082)	protein folding (0006457)	integral to membrane (0016021)
1430582_at	DOWN in DKO	268281	6489	Shprh	7.3	6.58	0.607097	7.41	6.36	0.482968	3.47	3.59	3.29	3.07	3.37	3.4	3.35	3.21	3.24	3.51	DNA binding (0003677);helicase activity (0004386);ATP binding (0005524);0035639;zinc ion binding (0008270);ligase activity (0016874)	DNA repair (0006281);nucleosome assembly (0006334);0071842;0071840;0071841;0071844;0071824	nucleosome (0000786);nucleus (0005634)
1430752_at	DOWN in DKO	77616	-	C330006D17Rik	7.72	7.16	0.678302	7.75	6.97	0.582367	4.15	4.32	4.43	4.47	4.38	4.21	4.4	4.57	4.53	4.12	molecular_function (0003674)	biological_process (0008150)	cellular_component (0005575)
1430864_at	UP in DKO	74711	41769	Ttll9	6.81	7.53	1.64718	6.84	7.3	1.37554	4.96	4.83	4.97	4.83	4.9	5.1	4.92	4.96	5.01	5.21	tubulin-tyrosine ligase activity (0004835);ATP binding (0005524);0035639	protein modification process (0006464)	microtubule (0005874);cilium (0005929);microtubule basal body (0005932)
1430877_at	UP in DKO	77207	-	8030425K09Rik	6.96	7.37	1.32869	6.59	7.78	2.28153	4.17	4.03	4.77	4.42	4.09	3.94	4.31	4.68	4.58	4.26	molecular_function (0003674)	biological_process (0008150)	cellular_component (0005575)
1430943_at	DOWN in DKO;Male Dimorphic;CAGP	77883	87276	6030498E09Rik	6.23	3.99	0.211686	6.97	4.16	0.142595	2.64	3.76	5.5	5.08	4.04	2.94	4.62	6.81	5.77	4.76	molecular_function (0003674)	biological_process (0008150)	cellular_component (0005575)
1430979_a_at	DOWN in DKO	21672	21182	Prdx2	10.77	9.77	0.5	10.84	9.59	0.420448	9.32	9.42	8.74	8.61	8.69	9.36	9.37	8.82	8.76	8.52	protein binding (0005515);thioredoxin peroxidase activity (0008379);selenium binding (0008430)	activation of MAPK activity (0000187);0071900;regulation of protein amino acid phosphorylation (0001932);0071902;respiratory burst involved in inflammatory response (0002536);anti-apoptosis (0006916);regulation of hydrogen peroxide metabolic process (0010310);2000377;removal of superoxide radicals (0019430);0072593;positive regulation of blood coagulation (0030194);negative regulation of lipopoly…	mitochondrion (0005739);cytosol (0005829)
1430989_a_at	DOWN in DKO	66602	-	1700020I14Rik	8.21	7.54	0.628507	8.48	7.6	0.543367	6.18	6.04	6.1	6.18	6.22	6.15	6.07	6.14	6.1	6.32	molecular_function (0003674)	biological_process (0008150)	cellular_component (0005575)
1431024_a_at	DOWN in DKO	94246	12847	Arid4b	7.78	6.65	0.456916	7.95	6.22	0.301452	5.8	5.4	5.64	4.59	4.09	5.91	5.24	5.65	4.7	4.5	DNA binding (0003677);chromatin binding (0003682)	transcription, DNA-dependent (0006351);regulation of transcription, DNA-dependent (0006355);2000112;chromatin assembly or disassembly (0006333);0071842;0071840;0071841	nucleus (0005634);chromatin (0000785)
1431026_at	DOWN in DKO	70646	17947	Naa30	7.3	6.39	0.532185	7.22	6.33	0.539614	4.49	4.55	4.35	4.7	5	4.27	4.47	4.34	4.68	4.79	peptide alpha-N-acetyltransferase activity (0004596)	metabolic process (0008152)	cytoplasm (0005737)
1431028_a_at	DOWN in DKO;Female Dimorphic;CAGP	75735	56979	Pank1	10.16	8.72	0.368567	10.23	8.57	0.316439	5.87	6.39	7.52	7.92	7.91	5.84	6.42	6.77	6.65	7.15	pantothenate kinase activity (0004594);ATP binding (0005524);0035639	coenzyme A biosynthetic process (0015937);0072521;heterocycle metabolic process (0046483);phosphorylation (0016310)	nucleus (0005634);cytosol (0005829)
1431037_a_at	DOWN in DKO	15568	20367	Elavl1	7.67	6.96	0.61132	7.73	6.96	0.586417	6.89	7.23	6.06	6.55	6.81	6.78	7.08	6.27	6.39	6.7	nucleotide binding (0000166);mRNA 3'-UTR binding (0003730);identical protein binding (0042802)	3'-UTR-mediated mRNA stabilization (0070935)	nucleoplasm (0005654);cytoplasm (0005737)
1431047_at	DOWN in DKO	71389	32772	Chd6	6.48	5.93	0.68302	6.78	5.36	0.373712	3.37	3.59	3.57	3.24	3.61	3.22	3.66	3.64	3.51	3.79	ATP binding (0005524);0035639;ATP-dependent helicase activity (0008026);chromatin binding (0003682);DNA binding (0003677)	metabolic process (0008152);chromatin assembly or disassembly (0006333);0071842;0071840;0071841	nucleus (0005634);chromatin (0000785)
1431053_at	DOWN in DKO	269702	11256	Mphosph9	7.24	6.39	0.554785	7.35	6.49	0.550953	4.59	4.22	4.12	4.18	4.15	4.46	4.12	4.04	3.86	4.12	molecular_function (0003674)	biological_process (0008150)	Golgi apparatus (0005794);membrane (0016020)
1431085_a_at	DOWN in DKO	18537	55895	Pcmt1	9.07	8.56	0.702222	9.19	8.4	0.578344	7.51	7.35	7.35	7.62	7.73	7.54	7.36	7.38	7.62	7.58	protein-L-isoaspartate (D-aspartate) O-methyltransferase activity (0004719);0051998;carboxyl-O-methyltransferase activity (0010340);identical protein binding (0042802)	protein amino acid methylation (0006479);S-adenosylhomocysteine metabolic process (0046498);cellular amino acid metabolic process (0006520);S-adenosylmethionine metabolic process (0046500);coenzyme metabolic process (0006732);0072521;heterocycle metabolic process (0046483)	cytoplasm (0005737)
1431086_s_at	DOWN in DKO	18537	55895	Pcmt1	9.39	8.74	0.63728	9.42	8.78	0.641713	7.08	6.9	7.01	7.23	7.5	7.11	6.98	7.06	7.25	7.43	protein-L-isoaspartate (D-aspartate) O-methyltransferase activity (0004719);0051998;carboxyl-O-methyltransferase activity (0010340);identical protein binding (0042802)	protein amino acid methylation (0006479);S-adenosylhomocysteine metabolic process (0046498);cellular amino acid metabolic process (0006520);S-adenosylmethionine metabolic process (0046500);coenzyme metabolic process (0006732);0072521;heterocycle metabolic process (0046483)	cytoplasm (0005737)
1431096_at	DOWN in DKO	72656	9888	Ints8	7.6	6.06	0.343885	7.89	5.32	0.168404	4.85	4.52	4.47	4.01	4.64	4.93	4.31	4.41	4.29	4.61	binding (0005488)	snRNA processing (0016180)	integrator complex (0032039)
1431098_at	DOWN in DKO	56430	74455	Clip1	8.44	7.43	0.496546	8.38	6.89	0.356013	4.88	4.46	4.41	4.11	3.72	4.84	4.39	4.52	3.72	3.78	nucleic acid binding (0003676);zinc ion binding (0008270);microtubule plus-end binding (0051010)	positive regulation of microtubule polymerization (0031116)	cytoplasmic microtubule (0005881);intermediate filament (0005882)
1431120_a_at	DOWN in DKO	76899	68223	Golga1	6.25	5.58	0.628507	6.33	5.43	0.535887	3.81	3.76	3.92	3.79	3.96	3.85	3.62	3.92	3.78	4.1	protein binding (0005515)	biological_process (0008150)	trans-Golgi network (0005802);perinuclear region of cytoplasm (0048471);Golgi cisterna membrane (0032580)
1431293_a_at	DOWN in DKO	224250	10534	Cldnd1	10.5	8.86	0.320856	10.72	8.63	0.234881	7.5	7.41	7.77	7.57	7.77	7.62	7.53	8	7.86	8.07	molecular_function (0003674)	biological_process (0008150)	integral to membrane (0016021)
1431333_at	DOWN in DKO	100034675	-	1700024h08rik	7.04	6.34	0.615572	7.07	6.19	0.543367	4.43	4.59	4.2	4.1	4.13	4.41	4.3	4.23	3.79	3.6	-	-	-
1431353_at	DOWN in DKO	241989	66336	Pabpc4l	7.45	6.21	0.423373	7.48	6.38	0.466516	3.81	4.24	3.8	3.97	3.87	3.3	3.81	3.45	4.33	4.14	molecular_function (0003674)	biological_process (0008150)	cellular_component (0005575)
1431362_a_at	DOWN in DKO;Male Dimorphic;CAGP	64074	11150	Smoc2	6.8	6.09	0.61132	7.09	5.98	0.463294	4.06	4.42	4.71	4.42	4.06	3.9	4.37	5.12	6.34	5.98	calcium ion binding (0005509);heparin binding (0008201)	signal transduction (0007165);cellular response to stimulus (0051716);positive regulation of cell-substrate adhesion (0010811);extracellular matrix organization (0030198);0071842;0071840;0071841	basement membrane (0005604);interstitial matrix (0005614)
1431375_s_at	UP in DKO	57342	10077	Parva	9.89	10.45	1.47427	9.95	10.75	1.7411	7.88	7.89	8.02	8.05	8.25	7.82	8.07	8.14	7.88	8.13	actin binding (0003779)	cell adhesion (0007155);actin cytoskeleton organization (0030036);0071842;0071840;0071841;protein heterooligomerization (0051291);0071822;cilium morphogenesis (0060271)	nucleus (0005634);cytosol (0005829);0071944;focal adhesion (0005925);actin cytoskeleton (0015629);lamellipodium (0030027);protein complex (0043234)
1431418_at	UP in DKO	77378	-	C030026M15Rik	5.52	5.8	1.21419	5.91	6.52	1.52626	3.57	3.81	3.61	3.57	3.52	4.27	4.25	4.81	4.24	3.97	molecular_function (0003674)	biological_process (0008150)	cellular_component (0005575)
1431432_at	DOWN in DKO	12632	39624	Cfl2	6.87	6.11	0.590496	6.87	6.08	0.578344	3.7	3.96	4.12	4.04	4.02	3.74	3.81	3.97	3.72	3.62	actin binding (0003779)	biological_process (0008150)	cytoplasm (0005737);cytoskeleton (0005856);nuclear matrix (0016363)
1431566_at	UP in DKO	71570	-	-	6.21	6.6	1.31039	5.99	6.6	1.52626	3.93	4.09	3.91	3.85	3.75	3.83	4.04	3.93	3.8	3.77	-	-	-
1431667_s_at	DOWN in DKO	78767	44924	2610021K21Rik;Efcab11	6.66	5.73	0.524858	6.53	5.72	0.570382	3.68	3.51	3.44	3.35	3.43	4.07	3.5	3.75	3.77	3.65	calcium ion binding (0005509)	biological_process (0008150)	cellular_component (0005575)
1431763_a_at	DOWN in DKO	109660	37549	Ctrl	7.84	7.29	0.68302	7.9	7.19	0.61132	5.24	5.69	5.85	5.59	5.86	5.13	5.89	5.96	6.43	5.76	serine-type endopeptidase activity (0004252)	proteolysis (0006508)	-
1431781_at	UP in DKO	106369	50340	Ypel1	5.85	6.46	1.52626	5.9	6.46	1.47427	3.71	3.71	3.77	3.67	3.51	3.73	3.77	3.69	3.79	3.64	molecular_function (0003674)	biological_process (0008150)	nucleus (0005634)
1431798_a_at	UP in DKO	71709	13195	Syde1	7.55	8.12	1.48452	7.64	8.44	1.7411	6.19	5.93	5.97	5.96	5.9	6.08	6.04	6.08	6.07	6.21	GTPase activator activity (0005096)	signal transduction (0007165);cellular response to stimulus (0051716);positive regulation of GTPase activity (0043547)	intracellular (0005622)
1431804_a_at	DOWN in DKO	20687;319745	7952	Sp3;D130067C23Rik	8.72	8.13	0.664343	8.9	8.02	0.543367	7.81	7.62	8.17	7.98	7.87	7.61	7.77	8.1	7.41	7.45	chromatin binding (0003682);double-stranded DNA binding (0003690);transcription factor activity (0003700);0001071;zinc ion binding (0008270);transcription activator activity (0016563)	ossification (0001503);natural killer cell differentiation (0001779);trophectodermal cell differentiation (0001829);liver development (0001889);embryonic placenta development (0001892);transcription, DNA-dependent (0006351);regulation of transcription, DNA-dependent (0006355);2000112;B cell differentiation (0030183);T cell differentiation (0030217);megakaryocyte differentiation (0030219);monocyte…	PML body (0016605)
1431831_at	DOWN in DKO	74243	49913	2210009G21Rik	8.15	7.75	0.757858	8.35	7.57	0.582367	4.99	4.81	4.72	4.52	4.79	4.8	4.94	4.57	4.47	4.95	molecular_function (0003674)	biological_process (0008150)	cellular_component (0005575)
1432031_at	DOWN in DKO;Female Dimorphic;CAGP	75370	-	4930563E18Rik	7.22	6.65	0.673617	7.45	6.6	0.554785	4.42	5.7	6.74	6.9	6.84	4.79	5.99	6.07	4.39	4.36	molecular_function (0003674)	biological_process (0008150)	cellular_component (0005575)
1432073_at	DOWN in DKO	69684;73635	6821;101691	Aarsd1;1700113I22Rik	8.88	8.42	0.726986	8.99	8.31	0.624165	5.7	5.75	6.09	5.83	5.94	5.74	5.84	5.99	5.92	6.19	alanine-tRNA ligase activity (0004813);aminoacyl-tRNA editing activity (0002161);ATP binding (0005524);0035639;metal ion binding (0046872);nucleic acid binding (0003676);protein binding (0005515)	alanyl-tRNA aminoacylation (0006419)	cytoplasm (0005737)
1432245_s_at	DOWN in DKO	70387	18361	Ttc9c	7.09	6.86	0.852635	7.31	6.68	0.646176	4.97	4.83	4.62	4.48	4.41	5.12	4.64	4.6	4.43	4.58	binding (0005488)	protein folding (0006457)	cellular_component (0005575)
1432261_at	DOWN in DKO	75704	119757	Ces1h	7.4	6.45	0.517632	7.37	6.59	0.582367	4.55	5.03	4.99	4.94	4.81	4.67	5.2	5.1	4.44	4.41	hydrolase activity (0016787)	metabolic process (0008152)	cellular_component (0005575)
1432358_at	UP in DKO	73732	124290	Muc16	6.73	7.44	1.6358	6.75	7.76	2.01391	3.82	4.63	5.3	6.3	6.41	4.31	4.63	5.32	5.68	5.14	-	-	extrinsic to membrane (0019898)
1432361_a_at	DOWN in DKO	66336	23543	Cenpp	8.12	7.54	0.668964	8.15	7.45	0.615572	5.41	4.36	4.59	4.75	4.28	5.32	4.2	4.63	5.16	4.6	molecular_function (0003674)	biological_process (0008150)	chromosome, centromeric region (0000775);nucleus (0005634)
1432394_a_at	DOWN in DKO	56321	40811	Aatf	8.98	8.66	0.80107	8.98	8.32	0.632878	6.46	6.35	6.35	6.92	6.66	6.5	6.36	6.42	6.79	6.65	transcription factor activity (0003700);0001071;leucine zipper domain binding (0043522);tau protein binding (0048156)	transcription, DNA-dependent (0006351);apoptosis (0006915);anti-apoptosis (0006916);cell adhesion (0007155);regulation of mitotic cell cycle (0007346);induction of apoptosis by extracellular signals (0008624);negative regulation of superoxide anion generation (0032929);2000377;2000378;embryonic cleavage (0040016);ribosome biogenesis (0042254);0071843;0071840;0071841;negative regulation of amyloid…	nucleolus (0005730);Golgi apparatus (0005794);centrosome (0005813);cytosol (0005829);focal adhesion (0005925);0071944
1432435_s_at	DOWN in DKO	109229	11584	Fam118b	8.99	8.32	0.628507	8.94	8.47	0.721965	6.77	6.67	6.6	6.85	6.93	6.77	6.75	6.65	6.44	6.42	molecular_function (0003674)	biological_process (0008150)	cellular_component (0005575)
1432488_a_at	DOWN in DKO	75062	4949	Sf3a3	10.09	9.51	0.668964	10.24	9	0.423373	7.08	6.75	6.56	6.6	6.41	7.28	6.67	6.51	6.52	6.56	nucleic acid binding (0003676);zinc ion binding (0008270)	mRNA processing (0006397);RNA splicing (0008380)	catalytic step 2 spliceosome (0071013)
1432539_a_at	DOWN in DKO	269113	41169	Nup54	6.54	6.05	0.712025	6.87	5.81	0.479632	4.67	4.3	4.11	4.07	4.04	4.71	3.82	4.22	3.89	4.04	nucleocytoplasmic transporter activity (0005487)	protein targeting (0006605);nucleocytoplasmic transport (0006913);mRNA transport (0051028);transmembrane transport (0055085)	nuclear pore (0005643);nuclear membrane (0031965)
1432750_at	DOWN in DKO;Female Dimorphic	245595	49691	Zfp711	10.34	9.71	0.646176	10.36	9.84	0.697372	7.34	7.05	7.3	7.62	7.73	7.07	7.15	7.26	7.08	7.11	zinc ion binding (0008270);transcription regulator activity (0030528);sequence-specific DNA binding (0043565)	transcription, DNA-dependent (0006351);2000112;positive regulation of transcription, DNA-dependent (0045893)	nucleus (0005634)
1432825_at	DOWN in DKO	72864	-	2900018N21Rik	7.34	6.57	0.586417	7.18	7.01	0.888843	5.08	4.61	5.78	5.15	4.97	4.93	4.47	5.71	4.97	4.05	molecular_function (0003674)	biological_process (0008150)	cellular_component (0005575)
[truncated: 1,278 more rows]
